# Supplementary material for: Crystal structure of bis­{μ2-3-(pyridin-2-yl)-5-[(1,2,4-triazol-1-yl)meth­yl]-1,2,4-triazolato}bis­[aqua­nitrato­copper(II)] dihydrate
Source: Acta Crystallogr E Crystallogr Commun. 2016 Mar 11;72(Pt 4):486–8. doi: 10.1107/S2056989016003479 (PMC4910315; doi:10.1107/S2056989016003479)
Supplement: Supplementary file 1 [file e-72-00486-sup1.cif]

##############################################################################
#                                                                            #
# This CIF contains the data in a paper accepted for publication in          #
# Acta Crystallographica Section E. It conforms to the requirements of       #
# Notes for Authors for Acta Crystallographica Section E, and has been       #
# peer reviewed under the auspices of the IUCr Commission on Journals.       #
#                                                                            #
# Full details of the Crystallographic Information File format               #
# are given in the paper "The Crystallographic Information File (CIF):       #
# a New Standard Archive File for Crystallography" by S. R. Hall, F. H.      #
# Allen and I. D. Brown [Acta Cryst. (1991), A47, 655-685].                  #
#                                                                            #
# The current version of the core CIF dictionary is obtainable from          #
# ftp://ftp.iucr.org/pub/cif_core.dic.                                       #
#                                                                            #
# Software is freely available for graphical display of the structure(s)     #
# in this CIF. For information consult the CIF software page                 #
# http://www.iucr.org/resources/cif/software.                                #
#                                                                            #
# This file may be used for bona fide research purposes within the           #
# scientific community so long as proper attribution is given to the journal # 
# article from which it was obtained.                                        #
#                                                                            #
##############################################################################
data_I
_database_code_depnum_ccdc_archive 'CCDC 1456451'
_audit_creation_method     'SHELXL-2014/7'
_journal_date_recd_electronic     2016-02-10
_journal_date_accepted     2016-02-29
_journal_name_full     'Acta Crystallographica, Section E'
_journal_year     2016
_journal_volume     72
_journal_issue      4
_journal_page_first     486
_journal_page_last     488
_journal_paper_category     GM
_journal_paper_doi     10.1107/S2056989016003479
_journal_coeditor_code     RZ5185
_publ_contact_author_name     'Roman Doroschuk'
_publ_contact_author_address
;
Department of Inorganic Chemistry
Taras Shevchenko National University of Kyiv
64, Volodymyrska Str., 01033, Kyiv, Ukraine
;
_publ_contact_author_email     'rdoroschuk@ukr.net'
_publ_contact_author_fax     '+380 44 2933393'
_publ_contact_author_phone     '+380 44 2933392'
_publ_section_title
;\
Crystal structure of
bis{\m~2~-3-(pyridin-2-yl)-5-[(1,2,4-triazol-1-yl)methyl]-\
1,2,4-triazolato}bis[aquanitratocopper(II)] dihydrate
;
loop_
    _publ_author_name
    _publ_author_footnote
    _publ_author_address
    'Doroschuk, Roman' .
;
Department of Inorganic Chemistry
Taras Shevchenko National University of Kyiv
64, Volodymyrska Str., 01033, Kyiv, Ukraine
;
_publ_section_synopsis
;
The title complex is a centrosymmetric dimer with a copper--copper distance of
4.0408(3) \%A. The Cu ions in the dimer are bridged by two triazole rings and
oxygen donor ligands from water molecules and nitrate anions in a distorted
octahedral coordination geometry.
;
_chemical_name_systematic
;\
Bis{\m~2~-3-(pyridin-2-yl)-5-[(1,2,4-triazol-1-yl)methyl]-\
1,2,4-triazolato}bis[aquanitratocopper(II)] dihydrate
;
_chemical_name_common     ?
_chemical_formula_moiety     'C20 H20 Cu2 N16 O8, 2(H2 O)'
_chemical_formula_sum     'C20 H24 Cu2 N16 O10'
_chemical_formula_iupac     '[Cu2 (C10 H8 N7)2 (N O3)2 (H2 O)2], 2H2 O'
_chemical_formula_weight     775.63
_chemical_melting_point     ?
_shelx_space_group_comment
;
The symmetry employed for this shelxl refinement is uniquely defined
by the following loop, which should always be used as a source of
symmetry information in preference to the above space-group names.
They are only intended as comments.
;
_space_group_crystal_system     triclinic
_space_group_name_H-M_alt     'P -1'
_space_group_name_Hall     '-P 1'
loop_
    _space_group_symop_operation_xyz
    'x, y, z'
    '-x, -y, -z'
_cell_length_a     8.8421(2)
_cell_length_b     8.8636(2)
_cell_length_c     10.5686(2)
_cell_angle_alpha     70.1140(10)
_cell_angle_beta     88.6311(10)
_cell_angle_gamma     66.7650(10)
_cell_volume     709.87(3)
_cell_formula_units_Z     1
_cell_measurement_reflns_used     6116
_cell_measurement_theta_min     2.53
_cell_measurement_theta_max     26.52
_cell_measurement_temperature     173(2)
_exptl_crystal_description     prism
_exptl_crystal_colour     blue
_exptl_crystal_size_max     0.500
_exptl_crystal_size_mid     0.500
_exptl_crystal_size_min     0.450
_exptl_crystal_density_diffrn     1.814
_exptl_crystal_density_meas     ?
_exptl_crystal_density_method     ?
_exptl_crystal_F_000     394
_exptl_absorpt_coefficient_mu     1.584
_exptl_absorpt_correction_type     multi-scan
_exptl_absorpt_process_details
;
(SADABS; Bruker, 2003)
;
_shelx_estimated_absorpt_T_min     0.505
_shelx_estimated_absorpt_T_max     0.536
_exptl_absorpt_correction_T_min     0.5048
_exptl_absorpt_correction_T_max     0.5359
_diffrn_ambient_temperature     173(2)
_diffrn_radiation_type     MoK\a
_diffrn_radiation_wavelength     0.71073
_diffrn_measurement_device_type     'Bruker APEXII CCD'
_diffrn_measurement_method     '\f and \w scans'
_diffrn_detector_area_resol_mean     ?
_diffrn_reflns_number     8672
_diffrn_reflns_av_R_equivalents     0.0250
_diffrn_reflns_theta_min     2.527
_diffrn_reflns_theta_max     26.576
_diffrn_reflns_theta_full     25.242
_diffrn_measured_fraction_theta_max     0.992
_diffrn_measured_fraction_theta_full     0.998
_diffrn_reflns_limit_h_min     -8
_diffrn_reflns_limit_h_max     11
_diffrn_reflns_limit_k_min     -11
_diffrn_reflns_limit_k_max     11
_diffrn_reflns_limit_l_min     -13
_diffrn_reflns_limit_l_max     13
_refine_special_details     ?
_reflns_number_total     2945
_reflns_number_gt     2711
_reflns_threshold_expression     'I > 2\s(I)'
_refine_ls_structure_factor_coef     Fsqd
_refine_ls_matrix_type     full
_refine_ls_R_factor_all     0.0295
_refine_ls_R_factor_gt     0.0270
_refine_ls_wR_factor_gt     0.0716
_refine_ls_wR_factor_ref     0.0730
_refine_ls_goodness_of_fit_ref     1.073
_refine_ls_restrained_S_all     1.073
_refine_ls_number_reflns     2945
_refine_ls_number_parameters     233
_refine_ls_number_restraints     0
_refine_ls_hydrogen_treatment     mixed
_refine_ls_weighting_scheme     calc
_refine_ls_weighting_details
              'w=1/[\s^2^(Fo^2^)+(0.0387P)^2^+0.4452P] where P=(Fo^2^+2Fc^2^)/3'
_atom_sites_solution_hydrogens     mixed
_atom_sites_solution_primary     ?
_atom_sites_solution_secondary     ?
_refine_ls_shift/su_max     0.000
_refine_ls_shift/su_mean     0.000
_refine_diff_density_max     0.264
_refine_diff_density_min     -0.569
_refine_ls_extinction_method     none
_refine_ls_extinction_coef     .
loop_
    _atom_type_symbol
    _atom_type_description
    _atom_type_scat_dispersion_real
    _atom_type_scat_dispersion_imag
    _atom_type_scat_source
    'C' 'C' 0.0033 0.0016
                         'International Tables Vol C Tables 4.2.6.8 and 6.1.1.4'
    'H' 'H' 0.0000 0.0000
                         'International Tables Vol C Tables 4.2.6.8 and 6.1.1.4'
    'Cu' 'Cu' 0.3201 1.2651
                         'International Tables Vol C Tables 4.2.6.8 and 6.1.1.4'
    'N' 'N' 0.0061 0.0033
                         'International Tables Vol C Tables 4.2.6.8 and 6.1.1.4'
    'O' 'O' 0.0106 0.0060
                         'International Tables Vol C Tables 4.2.6.8 and 6.1.1.4'
_computing_data_collection
;
APEX2 (Bruker, 2003)
;
_computing_cell_refinement
;
SAINT (Bruker, 2003)
;
_computing_data_reduction
;
SAINT (Bruker, 2003)
;
_computing_structure_solution
;
SHELXS97 (Sheldrick, 2008)
;
_computing_structure_refinement
;
SHELXL2014 (Sheldrick, 2015)
;
_computing_molecular_graphics
;
SHELXTL (Sheldrick, 2008)
;
_computing_publication_material
;
SHELXTL (Sheldrick, 2008)
;
loop_
    _atom_site_type_symbol
    _atom_site_label
    _atom_site_fract_x
    _atom_site_fract_y
    _atom_site_fract_z
    _atom_site_U_iso_or_equiv
    _atom_site_adp_type
    _atom_site_calc_flag
    _atom_site_occupancy
    _atom_site_disorder_assembly
    _atom_site_disorder_group
    Cu Cu1 0.11824(3) 0.26915(3) 0.15525(2) 0.01617(9) Uani d 1 . .
    N N1 -0.2107(2) 0.3725(2) 0.34951(17) 0.0208(4) Uani d 1 . .
    N N2 -0.0714(2) 0.3636(2) 0.01433(17) 0.0166(3) Uani d 1 . .
    N N3 -0.3010(2) 0.3463(2) -0.04965(17) 0.0185(3) Uani d 1 . .
    N N4 0.0614(2) 0.0562(2) 0.20396(16) 0.0169(3) Uani d 1 . .
    N N5 0.1657(2) 0.4800(2) 0.08348(17) 0.0169(3) Uani d 1 . .
    N N6 0.3708(2) 0.2657(2) 0.34195(17) 0.0184(3) Uani d 1 . .
    N N7 0.2554(2) 0.2013(2) 0.33410(17) 0.0185(3) Uani d 1 . .
    N N8 0.3280(2) 0.1530(3) 0.55105(19) 0.0291(4) Uani d 1 . .
    O O1 -0.1224(2) 0.4373(2) 0.27750(19) 0.0352(4) Uani d 1 . .
    O O2 -0.34096(19) 0.4721(2) 0.38151(16) 0.0281(3) Uani d 1 . .
    O O3 -0.1751(2) 0.2133(2) 0.38786(18) 0.0361(4) Uani d 1 . .
    O O4 0.3491(2) 0.1266(2) 0.07991(19) 0.0289(4) Uani d 1 . .
    H H41O 0.388(3) 0.033(4) 0.104(3) 0.029(8) Uiso d 1 . .
    H H42O 0.376(3) 0.168(4) 0.010(3) 0.032(8) Uiso d 1 . .
    O O5 0.5124(2) 0.7700(2) 0.15015(19) 0.0254(3) Uani d 1 . .
    H H51O 0.563(4) 0.698(4) 0.219(3) 0.042(9) Uiso d 1 . .
    H H52O 0.458(4) 0.736(4) 0.125(3) 0.041(9) Uiso d 1 . .
    C C1 -0.1560(2) 0.2649(2) 0.03218(19) 0.0165(4) Uani d 1 . .
    C C2 -0.0792(2) 0.0862(2) 0.13281(19) 0.0172(4) Uani d 1 . .
    C C3 0.1479(3) -0.1054(3) 0.2939(2) 0.0207(4) Uani d 1 . .
    H H3 0.2474 -0.1283 0.3438 0.025 Uiso calc 1 . .
    C C4 0.0969(3) -0.2412(3) 0.3170(2) 0.0237(4) Uani d 1 . .
    H H4 0.1614 -0.3551 0.3810 0.028 Uiso calc 1 . .
    C C5 -0.0481(3) -0.2088(3) 0.2461(2) 0.0239(4) Uani d 1 . .
    H H5 -0.0858 -0.2994 0.2614 0.029 Uiso calc 1 . .
    C C6 -0.1384(3) -0.0411(3) 0.1517(2) 0.0221(4) Uani d 1 . .
    H H6 -0.2389 -0.0149 0.1013 0.027 Uiso calc 1 . .
    C C7 0.3006(2) 0.4957(2) 0.1186(2) 0.0173(4) Uani d 1 . .
    C C8 0.4370(2) 0.3469(3) 0.2234(2) 0.0204(4) Uani d 1 . .
    H H8A 0.5019 0.2577 0.1842 0.025 Uiso calc 1 . .
    H H8B 0.5126 0.3913 0.2508 0.025 Uiso calc 1 . .
    C C9 0.2342(3) 0.1361(3) 0.4624(2) 0.0227(4) Uani d 1 . .
    H H9 0.1591 0.0820 0.4898 0.027 Uiso calc 1 . .
    C C10 0.4109(3) 0.2351(3) 0.4713(2) 0.0249(4) Uani d 1 . .
    H H10 0.4888 0.2679 0.5026 0.030 Uiso calc 1 . .
loop_
    _atom_site_aniso_label
    _atom_site_aniso_U_11
    _atom_site_aniso_U_22
    _atom_site_aniso_U_33
    _atom_site_aniso_U_12
    _atom_site_aniso_U_13
    _atom_site_aniso_U_23
    Cu1 0.01744(14) 0.01210(13) 0.01794(14) -0.00721(9) -0.00253(9) -0.00253(10)
    N1 0.0217(9) 0.0206(8) 0.0188(8) -0.0079(7) -0.0028(7) -0.0063(7)
    N2 0.0175(8) 0.0123(7) 0.0186(8) -0.0065(6) -0.0017(6) -0.0031(6)
    N3 0.0192(8) 0.0183(8) 0.0192(8) -0.0098(7) 0.0007(7) -0.0052(7)
    N4 0.0192(8) 0.0149(7) 0.0165(8) -0.0071(6) 0.0009(6) -0.0054(6)
    N5 0.0165(8) 0.0132(7) 0.0183(8) -0.0058(6) -0.0029(6) -0.0027(6)
    N6 0.0178(8) 0.0149(7) 0.0209(9) -0.0071(6) -0.0037(6) -0.0038(7)
    N7 0.0168(8) 0.0169(8) 0.0211(9) -0.0079(6) -0.0007(6) -0.0047(7)
    N8 0.0331(10) 0.0328(10) 0.0214(9) -0.0139(8) 0.0005(8) -0.0090(8)
    O1 0.0337(9) 0.0291(8) 0.0463(11) -0.0184(7) 0.0147(8) -0.0121(8)
    O2 0.0240(8) 0.0294(8) 0.0283(8) -0.0063(6) 0.0038(6) -0.0128(7)
    O3 0.0486(11) 0.0177(8) 0.0398(10) -0.0139(7) 0.0086(8) -0.0074(7)
    O4 0.0316(9) 0.0164(8) 0.0332(10) -0.0058(7) 0.0129(7) -0.0079(7)
    O5 0.0245(8) 0.0180(7) 0.0312(9) -0.0098(7) -0.0023(7) -0.0045(7)
    C1 0.0187(9) 0.0154(9) 0.0170(9) -0.0089(7) 0.0013(7) -0.0053(7)
    C2 0.0197(9) 0.0165(9) 0.0164(9) -0.0077(7) 0.0031(7) -0.0067(8)
    C3 0.0219(10) 0.0172(9) 0.0195(10) -0.0059(8) 0.0000(8) -0.0049(8)
    C4 0.0341(12) 0.0143(9) 0.0185(10) -0.0087(8) 0.0023(8) -0.0025(8)
    C5 0.0361(12) 0.0179(9) 0.0226(11) -0.0162(9) 0.0069(9) -0.0073(8)
    C6 0.0265(11) 0.0212(10) 0.0221(10) -0.0140(8) 0.0015(8) -0.0069(8)
    C7 0.0167(9) 0.0177(9) 0.0179(10) -0.0082(7) 0.0007(7) -0.0056(8)
    C8 0.0168(9) 0.0196(9) 0.0225(10) -0.0090(8) -0.0020(8) -0.0027(8)
    C9 0.0244(10) 0.0204(10) 0.0214(10) -0.0087(8) 0.0019(8) -0.0058(8)
    C10 0.0281(11) 0.0234(10) 0.0226(11) -0.0101(9) -0.0038(8) -0.0079(9)
_geom_special_details
;
 All esds (except the esd in the dihedral angle between two l.s. planes)
 are estimated using the full covariance matrix.  The cell esds are taken
 into account individually in the estimation of esds in distances, angles
 and torsion angles; correlations between esds in cell parameters are only
 used when they are defined by crystal symmetry.  An approximate (isotropic)
 treatment of cell esds is used for estimating esds involving l.s. planes.
;
loop_
    _geom_bond_atom_site_label_1
    _geom_bond_atom_site_label_2
    _geom_bond_site_symmetry_2
    _geom_bond_distance
    _geom_bond_publ_flag
    Cu1 N5 . 1.9709(15) ?
    Cu1 N2 . 1.9732(16) ?
    Cu1 N4 . 2.0386(16) ?
    Cu1 N7 . 2.0409(17) ?
    Cu1 O4 . 2.2293(16) ?
    N1 O3 . 1.234(2) ?
    N1 O1 . 1.244(2) ?
    N1 O2 . 1.266(2) ?
    N2 C1 . 1.326(2) ?
    N2 N5 2_565 1.356(2) ?
    N3 C7 2_565 1.342(2) ?
    N3 C1 . 1.346(3) ?
    N4 C3 . 1.335(3) ?
    N4 C2 . 1.352(3) ?
    N5 C7 . 1.329(2) ?
    N5 N2 2_565 1.356(2) ?
    N6 C10 . 1.328(3) ?
    N6 N7 . 1.368(2) ?
    N6 C8 . 1.455(3) ?
    N7 C9 . 1.321(3) ?
    N8 C10 . 1.323(3) ?
    N8 C9 . 1.349(3) ?
    O4 H41O . 0.71(3) ?
    O4 H42O . 0.79(3) ?
    O5 H51O . 0.78(3) ?
    O5 H52O . 0.76(3) ?
    C1 C2 . 1.463(3) ?
    C2 C6 . 1.376(3) ?
    C3 C4 . 1.391(3) ?
    C3 H3 . 0.9500 ?
    C4 C5 . 1.377(3) ?
    C4 H4 . 0.9500 ?
    C5 C6 . 1.391(3) ?
    C5 H5 . 0.9500 ?
    C6 H6 . 0.9500 ?
    C7 N3 2_565 1.342(2) ?
    C7 C8 . 1.496(3) ?
    C8 H8A . 0.9900 ?
    C8 H8B . 0.9900 ?
    C9 H9 . 0.9500 ?
    C10 H10 . 0.9500 ?
loop_
    _geom_angle_atom_site_label_1
    _geom_angle_atom_site_label_2
    _geom_angle_atom_site_label_3
    _geom_angle_site_symmetry_1
    _geom_angle_site_symmetry_3
    _geom_angle
    _geom_angle_publ_flag
    N5 Cu1 N2 . . 93.75(6) ?
    N5 Cu1 N4 . . 172.58(6) ?
    N2 Cu1 N4 . . 80.29(6) ?
    N5 Cu1 N7 . . 88.59(6) ?
    N2 Cu1 N7 . . 161.96(7) ?
    N4 Cu1 N7 . . 98.45(6) ?
    N5 Cu1 O4 . . 87.79(7) ?
    N2 Cu1 O4 . . 108.72(7) ?
    N4 Cu1 O4 . . 89.95(6) ?
    N7 Cu1 O4 . . 89.23(7) ?
    O3 N1 O1 . . 120.96(18) ?
    O3 N1 O2 . . 119.57(17) ?
    O1 N1 O2 . . 119.45(17) ?
    C1 N2 N5 . 2_565 105.92(15) ?
    C1 N2 Cu1 . . 114.60(13) ?
    N5 N2 Cu1 2_565 . 137.73(12) ?
    C7 N3 C1 2_565 . 101.45(15) ?
    C3 N4 C2 . . 118.20(16) ?
    C3 N4 Cu1 . . 127.56(14) ?
    C2 N4 Cu1 . . 114.23(13) ?
    C7 N5 N2 . 2_565 105.75(15) ?
    C7 N5 Cu1 . . 126.66(13) ?
    N2 N5 Cu1 2_565 . 127.56(12) ?
    C10 N6 N7 . . 108.72(16) ?
    C10 N6 C8 . . 128.56(17) ?
    N7 N6 C8 . . 122.68(16) ?
    C9 N7 N6 . . 102.89(16) ?
    C9 N7 Cu1 . . 132.81(14) ?
    N6 N7 Cu1 . . 122.03(12) ?
    C10 N8 C9 . . 102.87(18) ?
    Cu1 O4 H41O . . 121(2) ?
    Cu1 O4 H42O . . 123(2) ?
    H41O O4 H42O . . 112(3) ?
    H51O O5 H52O . . 107(3) ?
    N2 C1 N3 . . 113.40(17) ?
    N2 C1 C2 . . 116.86(17) ?
    N3 C1 C2 . . 129.72(17) ?
    N4 C2 C6 . . 122.81(18) ?
    N4 C2 C1 . . 112.59(16) ?
    C6 C2 C1 . . 124.57(18) ?
    N4 C3 C4 . . 122.16(19) ?
    N4 C3 H3 . . 118.9 ?
    C4 C3 H3 . . 118.9 ?
    C5 C4 C3 . . 119.35(19) ?
    C5 C4 H4 . . 120.3 ?
    C3 C4 H4 . . 120.3 ?
    C4 C5 C6 . . 118.81(18) ?
    C4 C5 H5 . . 120.6 ?
    C6 C5 H5 . . 120.6 ?
    C2 C6 C5 . . 118.65(19) ?
    C2 C6 H6 . . 120.7 ?
    C5 C6 H6 . . 120.7 ?
    N5 C7 N3 . 2_565 113.47(17) ?
    N5 C7 C8 . . 121.54(17) ?
    N3 C7 C8 2_565 . 124.98(17) ?
    N6 C8 C7 . . 111.03(16) ?
    N6 C8 H8A . . 109.4 ?
    C7 C8 H8A . . 109.4 ?
    N6 C8 H8B . . 109.4 ?
    C7 C8 H8B . . 109.4 ?
    H8A C8 H8B . . 108.0 ?
    N7 C9 N8 . . 114.40(19) ?
    N7 C9 H9 . . 122.8 ?
    N8 C9 H9 . . 122.8 ?
    N8 C10 N6 . . 111.12(18) ?
    N8 C10 H10 . . 124.4 ?
    N6 C10 H10 . . 124.4 ?
loop_
    _geom_torsion_atom_site_label_1
    _geom_torsion_atom_site_label_2
    _geom_torsion_atom_site_label_3
    _geom_torsion_atom_site_label_4
    _geom_torsion_site_symmetry_1
    _geom_torsion_site_symmetry_2
    _geom_torsion_site_symmetry_3
    _geom_torsion_site_symmetry_4
    _geom_torsion
    _geom_torsion_publ_flag
    C10 N6 N7 C9 . . . . 0.2(2) ?
    C8 N6 N7 C9 . . . . 178.21(17) ?
    C10 N6 N7 Cu1 . . . . 165.14(14) ?
    C8 N6 N7 Cu1 . . . . -16.9(2) ?
    N5 N2 C1 N3 2_565 . . . 0.8(2) ?
    Cu1 N2 C1 N3 . . . . 168.39(13) ?
    N5 N2 C1 C2 2_565 . . . 179.30(16) ?
    Cu1 N2 C1 C2 . . . . -13.1(2) ?
    C7 N3 C1 N2 2_565 . . . -0.8(2) ?
    C7 N3 C1 C2 2_565 . . . -179.06(19) ?
    C3 N4 C2 C6 . . . . 1.6(3) ?
    Cu1 N4 C2 C6 . . . . -179.68(15) ?
    C3 N4 C2 C1 . . . . -176.44(16) ?
    Cu1 N4 C2 C1 . . . . 2.2(2) ?
    N2 C1 C2 N4 . . . . 7.0(2) ?
    N3 C1 C2 N4 . . . . -174.73(18) ?
    N2 C1 C2 C6 . . . . -171.04(18) ?
    N3 C1 C2 C6 . . . . 7.2(3) ?
    C2 N4 C3 C4 . . . . -0.7(3) ?
    Cu1 N4 C3 C4 . . . . -179.13(14) ?
    N4 C3 C4 C5 . . . . -0.6(3) ?
    C3 C4 C5 C6 . . . . 0.9(3) ?
    N4 C2 C6 C5 . . . . -1.3(3) ?
    C1 C2 C6 C5 . . . . 176.53(18) ?
    C4 C5 C6 C2 . . . . 0.0(3) ?
    N2 N5 C7 N3 2_565 . . 2_565 0.0(2) ?
    Cu1 N5 C7 N3 . . . 2_565 178.11(12) ?
    N2 N5 C7 C8 2_565 . . . -178.85(17) ?
    Cu1 N5 C7 C8 . . . . -0.8(3) ?
    C10 N6 C8 C7 . . . . -127.1(2) ?
    N7 N6 C8 C7 . . . . 55.3(2) ?
    N5 C7 C8 N6 . . . . -46.0(2) ?
    N3 C7 C8 N6 2_565 . . . 135.26(19) ?
    N6 N7 C9 N8 . . . . -0.5(2) ?
    Cu1 N7 C9 N8 . . . . -162.96(15) ?
    C10 N8 C9 N7 . . . . 0.5(2) ?
    C9 N8 C10 N6 . . . . -0.3(2) ?
    N7 N6 C10 N8 . . . . 0.1(2) ?
    C8 N6 C10 N8 . . . . -177.76(18) ?
loop_
    _geom_hbond_atom_site_label_D
    _geom_hbond_atom_site_label_H
    _geom_hbond_atom_site_label_A
    _geom_hbond_site_symmetry_A
    _geom_hbond_distance_DH
    _geom_hbond_distance_HA
    _geom_hbond_distance_DA
    _geom_hbond_angle_DHA
    O4 H41O O5 1_545 0.71(3) 2.03(3) 2.735(2) 172(3)
    O4 H42O O5 2_665 0.79(3) 1.96(3) 2.735(2) 168(3)
    O5 H51O O2 1_655 0.78(3) 2.02(3) 2.773(2) 163(3)
    O5 H52O N3 2_565 0.76(3) 2.08(3) 2.836(2) 177(3)
    C5 H5 O1 1_545 0.95 2.43 3.360(3) 166.2
    C8 H8A O4 . 0.99 2.56 3.160(3) 118.7
    C8 H8B O2 1_655 0.99 2.36 3.319(3) 161.9
    C9 H9 O3 2_556 0.95 2.44 3.205(3) 137.4
_shelx_hkl_file
;
  -1   0   0  245.26    6.71
   1   0   0  246.18    7.31
   1   0   0  237.93    6.71
  -2   0   0   36.41    1.06
   2   0   0   34.63    1.16
   2   0   0   36.43    1.06
  -3   0   0  120.74    3.49
   3   0   0  124.55    3.82
   3   0   0  121.61    3.49
   3   0   0  126.82    3.84
  -4   0   0  344.68    9.79
   4   0   0  362.77   10.78
   4   0   0  343.99    9.79
   4   0   0  356.32   10.69
  -5   0   0  163.20    4.72
   5   0   0  163.25    5.17
   5   0   0  162.85    4.72
   5   0   0  172.25    5.19
  -6   0   0    0.04    0.17
   6   0   0    0.02    0.19
   6   0   0    0.17    0.16
   6   0   0    0.07    0.15
   7   0   0    1.08    0.24
   7   0   0    1.15    0.29
   8   0   0   15.60    0.84
   8   0   0   15.45    0.72
   9   0   0   10.03    0.73
  10   0   0   -0.15    0.33
  10   0   0   -0.02    0.35
   9  -1   0    6.89    0.67
   8  -1   0    1.42    0.32
   8  -1   0    1.14    0.37
   7  -1   0   65.83    2.09
   7  -1   0   65.32    2.32
  -7   1   0   62.28    2.08
   6  -1   0   40.45    1.36
   6  -1   0   38.37    1.50
  -6   1   0   40.09    1.36
   5  -1   0    0.13    0.17
   5  -1   0    0.07    0.13
   5  -1   0    0.69    0.18
  -5   1   0    0.49    0.18
   4  -1   0   15.65    0.63
   4  -1   0   16.13    0.70
   4  -1   0   17.85    0.63
  -4   1   0   16.07    0.64
   3  -1   0  137.32    4.00
   3  -1   0  136.51    4.36
   3  -1   0  150.15    4.35
  -3   1   0  138.31    4.01
   2  -1   0    7.10    0.30
   2  -1   0    7.36    0.33
  -2   1   0    7.08    0.30
   1  -1   0  163.34    4.99
  -1   1   0  166.07    4.59
   0  -1   0    8.75    0.28
   0   1   0    8.35    0.27
   0   1   0    7.47    0.28
   2   1   0  126.63    3.90
   2   1   0  127.81    3.51
   2   1   0  124.28    3.75
   3   1   0  119.86    3.69
   3   1   0  114.67    3.56
   3   1   0  118.22    3.32
   3   1   0  119.16    3.62
   4   1   0    0.26    0.12
   4   1   0    0.32    0.12
   4   1   0    0.21    0.11
   4   1   0    0.83    0.12
   5   1   0    8.39    0.43
   5   1   0    7.96    0.43
   5   1   0    7.99    0.37
   6   1   0   11.10    0.61
   6   1   0   12.44    0.59
   6   1   0   11.36    0.51
   6   1   0   11.75    0.58
   7   1   0   26.77    1.05
   7   1   0   24.99    1.07
   7   1   0   22.62    1.02
   7   1   0   25.39    0.92
   8   1   0   11.78    0.65
   8   1   0   10.99    0.67
   8   1   0   10.58    0.69
   9   1   0   33.28    1.49
   9   1   0   37.56    1.50
  10   1   0   38.89    1.61
  10   1   0   33.82    1.57
   9  -2   0    8.63    0.79
   8  -2   0   47.95    1.73
   8  -2   0   46.06    1.91
  -8   2   0   47.57    1.72
   7  -2   0    0.12    0.29
   7  -2   0   -0.18    0.22
  -7   2   0    0.08    0.27
   6  -2   0   36.58    1.46
   6  -2   0   36.37    1.32
  -6   2   0   36.06    1.32
   5  -2   0   35.57    1.25
   5  -2   0   35.25    1.38
  -5   2   0   35.97    1.26
   4  -2   0  127.28    3.92
   4  -2   0  119.25    3.58
  -4   2   0  119.16    3.58
   3  -2   0   24.14    0.87
   3  -2   0   26.80    0.85
   3  -2   0   25.13    0.96
  -3   2   0   24.12    0.88
   2  -2   0   93.02    2.74
   2  -2   0   95.44    2.98
  -2   2   0   94.12    2.75
   1  -2   0  102.46    3.17
  -1   2   0  102.00    2.93
  -1   2   0  102.60    3.17
  -1   2   0  102.18    3.09
   0  -2   0  455.17   13.74
   0   2   0  445.75   13.34
   0   2   0  460.86   12.65
   0   2   0  469.74   13.74
   1   2   0  226.98    6.78
   1   2   0  236.94    6.41
   1   2   0  229.81    6.61
   1   2   0  231.07    6.94
   2   2   0    0.19    0.05
   2   2   0    0.26    0.08
   2   2   0    0.15    0.07
   2   2   0    0.21    0.05
   2   2   0    0.13    0.06
   3   2   0  247.09    7.20
   3   2   0  239.94    6.62
   3   2   0  232.79    7.35
   3   2   0  234.85    7.05
   4   2   0    6.33    0.28
   4   2   0    6.51    0.36
   4   2   0    6.83    0.36
   5   2   0   15.09    0.66
   5   2   0   14.97    0.61
   5   2   0   14.91    0.54
   5   2   0   14.76    0.65
   6   2   0    0.02    0.12
   6   2   0    0.08    0.15
   6   2   0    0.16    0.16
   6   2   0    0.57    0.19
   7   2   0   16.21    0.64
   7   2   0   15.45    0.76
   7   2   0   15.31    0.77
   7   2   0   15.18    0.72
   8   2   0   25.94    1.19
   8   2   0   28.49    1.20
   8   2   0   30.21    1.19
   9   2   0    9.11    0.69
   9   2   0   10.84    0.69
   9   2   0   11.36    0.71
  10   2   0    3.53    0.52
   8  -3   0    4.00    0.59
   8  -3   0    3.97    0.51
  -8   3   0    3.48    0.50
   7  -3   0   40.37    1.50
   7  -3   0   38.35    1.64
  -7   3   0   36.74    1.47
   6  -3   0    1.92    0.39
   6  -3   0    2.20    0.36
  -6   3   0    2.34    0.38
   5  -3   0    0.01    0.22
   5  -3   0    0.20    0.25
  -5   3   0   -0.04    0.21
   4  -3   0   19.90    0.89
   4  -3   0   20.05    0.82
  -4   3   0   19.44    0.82
   3  -3   0  153.57    4.66
   3  -3   0  144.01    4.28
  -3   3   0  143.11    4.28
   2  -3   0    1.09    0.19
   2  -3   0    0.98    0.19
  -2   3   0    0.89    0.18
   1  -3   0   15.53    0.61
  -1   3   0   15.00    0.58
  -1   3   0   14.61    0.61
  -1   3   0   15.45    0.61
   0  -3   0   22.67    0.77
   0   3   0   20.77    0.78
   0   3   0   23.10    0.77
   0   3   0   21.59    0.75
   0   3   0   21.26    0.74
  -1  -3   0  243.20    7.24
   1   3   0  234.24    7.09
   1   3   0  249.97    7.38
   1   3   0  243.29    6.71
   1   3   0  224.36    6.90
   1   3   0  245.92    7.24
   2   3   0  258.88    7.89
   2   3   0  273.82    8.03
   2   3   0  262.14    7.68
   2   3   0  274.18    7.43
   3   3   0   49.50    1.52
   3   3   0   47.94    1.53
   3   3   0   48.51    1.63
   3   3   0   49.01    1.42
   3   3   0   46.47    1.57
   4   3   0    1.77    0.22
   4   3   0    1.69    0.21
   4   3   0    1.85    0.15
   4   3   0    2.03    0.16
   5   3   0   13.79    0.63
   5   3   0   14.15    0.63
   5   3   0   14.07    0.55
   5   3   0   12.68    0.49
   6   3   0  174.40    4.97
   6   3   0  173.78    5.39
   6   3   0  179.03    5.60
   7   3   0   45.48    1.66
   7   3   0   45.01    1.68
   7   3   0   44.60    1.57
   8   3   0    7.95    0.58
   8   3   0    8.01    0.57
   8   3   0    7.89    0.51
   9   3   0   14.19    0.82
   9   3   0   15.29    0.86
  10   3   0   27.94    1.31
  10   3   0   28.13    1.31
  11   3   0   17.42    1.04
   7  -4   0    1.23    0.40
   7  -4   0    0.89    0.41
  -7   4   0    1.25    0.42
   6  -4   0    1.27    0.36
   6  -4   0    2.55    0.46
  -6   4   0    1.52    0.38
   5  -4   0   60.76    2.25
   5  -4   0   60.24    2.08
  -5   4   0   62.27    2.09
   4  -4   0   61.85    2.08
   4  -4   0   62.69    2.24
  -4   4   0   63.88    2.09
   3  -4   0    0.91    0.25
   3  -4   0    0.80    0.24
  -3   4   0    0.70    0.24
   2  -4   0   69.46    2.21
   2  -4   0   71.47    2.37
  -2   4   0   71.24    2.22
   1  -4   0   58.17    1.84
   1  -4   0   56.69    1.91
  -1   4   0   55.70    1.90
  -1   4   0   57.23    1.81
  -1   4   0   59.08    1.84
   0  -4   0  158.96    5.00
   0   4   0  156.29    4.65
   0   4   0  159.61    4.91
   0   4   0  168.16    5.02
   0   4   0  168.33    5.01
  -1  -4   0    8.68    0.36
   1   4   0    8.72    0.38
   1   4   0    8.44    0.40
   1   4   0    7.09    0.35
   1   4   0    6.23    0.33
   1   4   0    8.10    0.41
  -2  -4   0   17.04    0.59
   2   4   0   16.18    0.67
   2   4   0   16.51    0.60
   2   4   0   18.36    0.68
   2   4   0   16.52    0.68
   2   4   0   17.27    0.59
   3   4   0  408.27   11.10
   3   4   0  391.88   12.28
   3   4   0  385.95   11.47
   3   4   0  395.25   11.79
   3   4   0  418.45   12.01
   4   4   0   94.03    3.15
   4   4   0   95.45    3.04
   4   4   0   90.42    2.94
   4   4   0  100.93    2.78
   4   4   0  101.84    2.98
   5   4   0    0.71    0.13
   5   4   0    0.33    0.17
   5   4   0    0.82    0.19
   5   4   0    0.72    0.18
   5   4   0    0.60    0.13
   6   4   0   29.65    1.19
   6   4   0   31.74    1.22
   7   4   0   73.30    2.51
   7   4   0   75.17    2.60
   8   4   0   82.18    2.93
   8   4   0   85.95    2.86
   9   4   0   -0.02    0.26
   9   4   0    0.05    0.28
  10   4   0    0.97    0.38
  10   4   0    0.73    0.35
  11   4   0    8.05    0.73
  11   4   0    8.51    0.74
   6  -5   0   11.70    0.79
   6  -5   0   11.01    0.84
  -6   5   0   10.94    0.78
   5  -5   0    5.15    0.57
   5  -5   0    3.81    0.52
  -5   5   0    5.94    0.56
   4  -5   0   49.47    1.76
   4  -5   0   46.63    1.85
  -4   5   0   48.71    1.75
   3  -5   0   25.64    1.10
   3  -5   0   23.85    1.04
  -3   5   0   24.70    1.04
   2  -5   0   68.96    2.25
   2  -5   0   70.92    2.38
  -2   5   0   69.90    2.25
  -2   5   0   68.86    2.35
   1  -5   0    2.74    0.32
  -1   5   0    3.02    0.33
  -1   5   0    3.19    0.34
   0  -5   0   34.42    1.21
   0   5   0   32.13    1.24
   0   5   0   32.65    1.17
   0   5   0   35.06    1.17
   0   5   0   34.34    1.21
  -1  -5   0   56.04    1.78
   1   5   0   53.19    1.71
   1   5   0   53.32    1.76
   1   5   0   53.93    1.83
  -2  -5   0   65.53    2.07
   2   5   0   61.51    2.14
   2   5   0   68.13    2.08
   2   5   0   64.15    2.09
   2   5   0   65.04    1.99
   2   5   0   67.69    2.18
  -3  -5   0   56.83    1.78
   3   5   0   55.01    1.89
   3   5   0   53.85    1.84
   3   5   0   55.90    1.93
   3   5   0   59.74    1.78
   3   5   0   56.37    1.72
   4   5   0   76.16    2.52
   4   5   0   80.79    2.30
   4   5   0   75.97    2.60
   4   5   0   76.17    2.45
   5   5   0   29.15    1.19
   5   5   0   28.42    1.12
   5   5   0   32.54    1.00
   5   5   0   29.75    1.17
   6   5   0    5.25    0.42
   6   5   0    5.47    0.45
   6   5   0    5.45    0.44
   7   5   0    2.73    0.35
   7   5   0    3.18    0.40
   7   5   0    3.53    0.38
   8   5   0    9.90    0.66
   8   5   0   10.07    0.63
   8   5   0    9.90    0.66
   9   5   0   12.56    0.79
   9   5   0   12.50    0.80
   9   5   0   12.57    0.75
  10   5   0    1.16    0.38
  10   5   0    0.89    0.35
  10   5   0    1.37    0.42
  11   5   0   17.21    1.00
  11   5   0   19.50    1.10
  11   5   0   21.02    1.15
   5  -6   0   25.51    1.22
   5  -6   0   26.49    1.29
  -5   6   0   23.72    1.20
   4  -6   0   24.92    1.25
   4  -6   0   29.52    1.25
  -4   6   0   28.32    1.24
   3  -6   0   16.23    0.86
   3  -6   0   16.39    0.89
  -3   6   0   16.80    0.86
   2  -6   0   52.65    1.84
   2  -6   0   52.97    1.90
  -2   6   0   49.75    1.81
  -2   6   0   52.72    1.90
   1  -6   0  111.59    3.62
  -1   6   0  108.13    3.58
  -1   6   0  114.39    3.42
   0  -6   0   52.05    1.76
   0   6   0   49.04    1.70
   0   6   0   51.19    1.81
  -1  -6   0    2.42    0.26
   1   6   0    2.37    0.26
   1   6   0    2.15    0.29
   1   6   0    1.88    0.29
  -2  -6   0    1.70    0.21
   2   6   0    1.46    0.27
   2   6   0    2.16    0.27
   2   6   0    1.55    0.28
   2   6   0    2.61    0.27
   2   6   0    1.95    0.21
   3   6   0  102.45    3.00
   3   6   0   99.94    3.31
   3   6   0  101.41    3.16
   3   6   0   99.51    3.24
   4   6   0   98.99    3.10
   4   6   0  102.97    2.92
   4   6   0   98.58    3.27
   4   6   0   92.68    3.17
   5   6   0    0.04    0.20
   5   6   0    0.06    0.19
   5   6   0    0.04    0.17
   5   6   0    0.17    0.14
   6   6   0    1.19    0.29
   6   6   0    0.95    0.27
   6   6   0    1.11    0.27
   7   6   0    9.59    0.62
   7   6   0   10.31    0.66
   7   6   0   11.23    0.67
   8   6   0  122.27    3.79
   8   6   0  123.06    4.07
   8   6   0  110.49    3.87
   9   6   0   10.46    0.74
   9   6   0    9.86    0.72
   9   6   0   11.45    0.74
  10   6   0    0.16    0.34
  10   6   0   -0.12    0.29
  10   6   0   -0.02    0.31
   4  -7   0   32.21    1.44
   4  -7   0   31.45    1.47
  -4   7   0   32.58    1.43
   3  -7   0   10.66    0.76
   3  -7   0   11.38    0.77
  -3   7   0   10.53    0.74
   2  -7   0    0.44    0.30
   2  -7   0    0.39    0.33
  -2   7   0    0.56    0.33
   1  -7   0    0.40    0.29
   1  -7   0    0.30    0.26
  -1   7   0    0.06    0.26
  -1   7   0    0.20    0.27
   0  -7   0    1.02    0.27
   0   7   0    0.74    0.27
   0   7   0    0.67    0.27
   1   7   0   10.43    0.64
   1   7   0    9.35    0.57
   2   7   0    8.70    0.53
   2   7   0    8.98    0.52
   2   7   0    8.82    0.59
   3   7   0    1.34    0.31
   3   7   0    1.54    0.32
   3   7   0    1.66    0.29
   3   7   0    1.61    0.27
   4   7   0   42.14    1.60
   4   7   0   44.71    1.66
   4   7   0   43.86    1.66
   4   7   0   45.52    1.48
   5   7   0   46.07    1.78
   5   7   0   47.60    1.76
   5   7   0   47.21    1.70
   6   7   0    8.68    0.58
   6   7   0    8.54    0.61
   6   7   0    8.86    0.60
   7   7   0    3.16    0.47
   7   7   0    2.86    0.43
   7   7   0    3.50    0.44
   8   7   0   29.93    1.38
   8   7   0   30.75    1.34
   8   7   0   29.69    1.29
   9   7   0   71.40    2.38
   9   7   0   65.44    2.43
   9   7   0   59.73    2.48
  10   7   0   11.95    0.83
  10   7   0   13.14    0.91
  10   7   0   13.11    0.88
   3  -8   0    1.32    0.43
   3  -8   0    1.11    0.44
  -3   8   0    1.31    0.44
   2  -8   0   10.18    0.77
   2  -8   0   11.19    0.77
  -2   8   0   11.34    0.78
   1  -8   0   28.17    1.25
  -1   8   0   27.58    1.22
  -1   8   0   26.45    1.26
   0   8   0   44.71    1.70
   0   8   0   47.88    1.82
   1   8   0   30.90    1.33
   1   8   0   30.84    1.24
   2   8   0   49.31    1.73
   2   8   0   49.53    1.88
   3   8   0   47.62    1.82
   3   8   0   46.49    1.65
   3   8   0   48.15    1.76
   4   8   0   75.89    2.32
   4   8   0   70.95    2.46
   4   8   0   71.23    2.54
   4   8   0   70.17    2.53
   5   8   0   12.11    0.76
   5   8   0   12.81    0.75
   5   8   0   11.41    0.73
   6   8   0   25.25    1.17
   6   8   0   24.45    1.12
   6   8   0   23.84    1.16
   7   8   0   15.82    0.94
   7   8   0   16.79    0.89
   7   8   0   15.58    0.91
   8   8   0   28.36    1.31
   8   8   0   27.72    1.34
   8   8   0   26.84    1.24
   9   8   0    2.69    0.51
   9   8   0    3.92    0.54
   9   8   0    3.58    0.53
  10   8   0    0.60    0.40
  10   8   0    0.92    0.39
   1  -9   0    1.53    0.45
  -1   9   0    2.48    0.49
  -1   9   0    1.94    0.46
   0  -9   0    7.98    0.68
   0   9   0    7.66    0.68
   0   9   0    7.51    0.68
   1   9   0   38.38    1.67
   1   9   0   42.36    1.60
   2   9   0    1.61    0.41
   2   9   0    1.45    0.36
   3   9   0    1.71    0.41
   3   9   0    2.09    0.38
   4   9   0   48.30    1.85
   4   9   0   47.84    1.90
   5   9   0   46.13    1.82
   5   9   0   48.13    1.90
   5   9   0   48.02    1.88
   6   9   0   12.09    0.83
   6   9   0   12.46    0.80
   6   9   0   13.80    0.84
   7   9   0    0.24    0.31
   7   9   0    0.27    0.34
   7   9   0    0.23    0.33
   8   9   0    7.36    0.69
   8   9   0    6.37    0.63
   8   9   0    6.64    0.67
   9   9   0   17.26    1.07
   9   9   0   16.98    1.04
   2  10   0   12.43    0.82
   2  10   0   11.31    0.86
   3  10   0   12.97    0.80
   3  10   0   14.96    0.97
   4  10   0   14.27    0.95
   5  10   0    2.74    0.51
   5  10   0    2.90    0.50
   6  10   0   19.58    1.07
   6  10   0   19.94    1.08
   6  10   0   17.10    1.06
   7  10   0   16.10    1.00
   7  10   0   16.61    0.97
   7  10   0   15.96    1.00
   6  10  -1    6.64    0.65
   5  10  -1    7.44    0.73
   4  10  -1    5.22    0.66
   3  10  -1    0.99    0.43
   8   9  -1    0.88    0.39
   8   9  -1    0.57    0.36
   8   9  -1    0.54    0.39
   7   9  -1    0.79    0.36
   7   9  -1    0.96    0.38
   7   9  -1    0.83    0.39
   6   9  -1   29.14    1.36
   6   9  -1   30.10    1.39
   6   9  -1   28.45    1.31
   5   9  -1   21.77    1.14
   5   9  -1   22.46    1.11
   4   9  -1    0.80    0.37
   4   9  -1    0.89    0.32
   3   9  -1    3.88    0.56
   3   9  -1    2.96    0.44
   2   9  -1   25.95    1.19
   2   9  -1   28.91    1.34
   1   9  -1   36.96    1.49
   1   9  -1   35.28    1.59
   0   9  -1    1.01    0.40
   0   9  -1    1.26    0.43
   9   8  -1    9.85    0.79
   9   8  -1    9.28    0.77
   9   8  -1    9.11    0.72
   8   8  -1   24.26    1.24
   8   8  -1   23.87    1.14
   8   8  -1   23.97    1.20
   7   8  -1    8.98    0.69
   7   8  -1    7.57    0.65
   7   8  -1    7.39    0.62
   6   8  -1    0.41    0.31
   6   8  -1    0.11    0.29
   6   8  -1   -0.06    0.27
   5   8  -1  148.77    5.09
   5   8  -1  157.65    4.99
   5   8  -1  158.38    4.84
   4   8  -1   52.41    1.92
   4   8  -1   52.46    1.96
   4   8  -1   52.52    1.80
   4   8  -1   51.77    1.99
   3   8  -1    2.11    0.40
   3   8  -1    2.79    0.40
   2   8  -1    7.03    0.61
   2   8  -1    6.88    0.54
   1   8  -1   51.86    1.95
   1   8  -1   47.65    1.78
   0   8  -1   29.55    1.27
   0   8  -1   30.90    1.37
  -1   8  -1    2.54    0.50
  -1   8  -1    2.00    0.42
  -2   8  -1    0.51    0.38
   2  -8   1    0.40    0.38
  10   7  -1    3.56    0.59
  10   7  -1    3.06    0.50
  10   7  -1    3.26    0.52
   9   7  -1    4.74    0.57
   9   7  -1    3.64    0.50
   9   7  -1    5.13    0.63
   8   7  -1   13.75    0.86
   8   7  -1   14.57    0.83
   8   7  -1   16.37    0.92
   7   7  -1    8.92    0.62
   7   7  -1    9.23    0.68
   7   7  -1    8.60    0.65
   6   7  -1    4.27    0.46
   6   7  -1    4.80    0.48
   6   7  -1    4.45    0.48
   5   7  -1    0.49    0.26
   5   7  -1    0.51    0.23
   5   7  -1    0.28    0.25
   5   7  -1    1.47    0.32
   4   7  -1    3.97    0.36
   4   7  -1    3.48    0.42
   4   7  -1    4.13    0.45
   4   7  -1    3.58    0.39
   3   7  -1    1.55    0.29
   3   7  -1    1.51    0.32
   3   7  -1    2.16    0.35
   3   7  -1    2.11    0.32
   2   7  -1   30.61    1.17
   2   7  -1   30.71    1.28
   1   7  -1    6.06    0.48
   1   7  -1    5.48    0.53
   0   7  -1    1.52    0.34
   0   7  -1    2.11    0.40
  -1   7  -1    8.97    0.66
  -1   7  -1    9.63    0.65
   1  -7   1    9.24    0.59
  -2   7  -1   18.33    0.95
   2  -7   1   15.89    0.92
   2  -7   1   19.21    0.95
  -3   7  -1   15.56    0.90
   3  -7   1   15.06    0.90
   3  -7   1   14.05    0.88
  -4   7  -1    0.48    0.40
   4  -7   1    0.44    0.40
   4  -7   1    0.92    0.42
  10   6  -1    2.14    0.44
  10   6  -1    2.26    0.47
  10   6  -1    3.90    0.54
   9   6  -1   46.23    1.88
   9   6  -1   50.79    1.98
   9   6  -1   48.10    1.82
   8   6  -1   42.87    1.64
   8   6  -1   44.56    1.79
   8   6  -1   43.59    1.71
   7   6  -1    2.61    0.41
   7   6  -1    2.33    0.37
   7   6  -1    2.10    0.35
   6   6  -1    7.37    0.56
   6   6  -1    8.57    0.58
   6   6  -1    8.54    0.55
   5   6  -1  115.68    4.05
   5   6  -1  122.54    3.82
   5   6  -1  122.34    3.94
   5   6  -1  132.18    3.65
   4   6  -1  125.71    3.65
   4   6  -1  119.70    3.82
   4   6  -1  125.40    4.05
   4   6  -1  124.04    3.94
   3   6  -1    9.57    0.51
   3   6  -1    9.44    0.57
   3   6  -1    9.21    0.52
   3   6  -1    8.54    0.54
   2   6  -1   51.62    1.68
   2   6  -1   49.16    1.80
   2   6  -1   51.41    1.75
   1   6  -1   30.90    1.25
   1   6  -1   32.11    1.17
  -1  -6   1   31.97    1.14
   0   6  -1   44.80    1.70
   0   6  -1   47.73    1.62
   0  -6   1   46.40    1.62
  -1   6  -1   15.96    0.83
  -1   6  -1   15.15    0.76
   1  -6   1   14.87    0.73
  -2   6  -1    0.67    0.30
   2  -6   1    0.79    0.29
  -3   6  -1   13.54    0.79
   3  -6   1   13.61    0.81
   3  -6   1   13.91    0.81
  -4   6  -1   17.83    0.95
   4  -6   1   17.70    0.96
   4  -6   1   16.22    0.95
  -5   6  -1   10.30    0.79
   5  -6   1   11.82    0.84
   5  -6   1   10.42    0.79
  11   5  -1   23.24    1.25
  10   5  -1   15.96    0.91
  10   5  -1   15.31    0.93
  10   5  -1   16.55    0.98
   9   5  -1    0.30    0.29
   9   5  -1    0.24    0.30
   9   5  -1    0.51    0.29
   8   5  -1   22.79    1.08
   8   5  -1   24.03    1.05
   8   5  -1   24.81    1.14
   7   5  -1    1.86    0.33
   7   5  -1    1.61    0.30
   7   5  -1    1.55    0.33
   6   5  -1   66.97    2.38
   6   5  -1   71.26    2.07
   6   5  -1   65.18    2.29
   6   5  -1   65.25    2.20
   5   5  -1    3.57    0.35
   5   5  -1    3.67    0.28
   5   5  -1    3.64    0.36
   5   5  -1    3.16    0.35
   4   5  -1   95.14    3.02
   4   5  -1   91.33    2.92
   4   5  -1   95.55    2.79
   4   5  -1   93.34    3.11
   3   5  -1   26.67    1.07
   3   5  -1   27.46    0.97
   3   5  -1   27.90    1.06
   3   5  -1   28.59    1.05
   2   5  -1  141.19    4.36
   2   5  -1  140.80    4.09
   2   5  -1  144.38    4.46
   2   5  -1  135.71    4.23
  -2  -5   1  141.16    4.30
   1   5  -1   79.89    2.57
   1   5  -1   86.59    2.76
   1   5  -1   90.83    2.75
  -1  -5   1   82.77    2.68
   0   5  -1    0.89    0.23
   0   5  -1    0.74    0.21
   0  -5   1    0.98    0.20
  -1   5  -1  167.55    5.23
  -1   5  -1  173.78    4.96
   1  -5   1  165.85    5.29
  -2   5  -1  125.08    4.00
  -2   5  -1  125.60    3.79
   2  -5   1  124.61    4.04
  -3   5  -1   34.75    1.34
   3  -5   1   33.98    1.39
   3  -5   1   35.26    1.35
  -4   5  -1    0.97    0.34
   4  -5   1    1.21    0.35
   4  -5   1    0.78    0.34
  -5   5  -1   26.39    1.19
   5  -5   1   25.97    1.18
   5  -5   1   25.93    1.25
  -6   5  -1   22.31    1.11
   6  -5   1   20.22    1.08
   6  -5   1   20.06    1.15
  11   4  -1    0.34    0.37
  11   4  -1    0.24    0.34
  10   4  -1    0.92    0.38
  10   4  -1    0.52    0.33
   9   4  -1    2.15    0.42
   9   4  -1    2.01    0.36
   9   4  -1    1.00    0.33
   8   4  -1    1.55    0.33
   8   4  -1    2.20    0.35
   8   4  -1    2.14    0.38
   7   4  -1    4.83    0.41
   7   4  -1    3.95    0.41
   7   4  -1    3.91    0.42
   6   4  -1   10.21    0.59
   6   4  -1    9.87    0.53
   6   4  -1    9.42    0.55
   6   4  -1    9.24    0.44
   5   4  -1   77.87    2.42
   5   4  -1   73.36    2.58
   5   4  -1   73.52    2.49
   5   4  -1   81.36    2.29
   4   4  -1    3.71    0.31
   4   4  -1    3.80    0.26
   4   4  -1    3.83    0.30
   4   4  -1    3.29    0.31
   3   4  -1   20.94    0.85
   3   4  -1   21.44    0.76
   3   4  -1   21.19    0.82
   3   4  -1   22.91    0.86
   2   4  -1  156.97    4.43
   2   4  -1  144.87    4.57
   2   4  -1  147.14    4.70
   2   4  -1  164.29    4.86
  -2  -4   1  160.20    4.69
   1   4  -1  179.07    5.51
   1   4  -1  174.93    5.20
   1   4  -1  191.34    5.66
  -1  -4   1  184.65    5.56
   0   4  -1   38.16    1.38
   0   4  -1   41.10    1.30
   0   4  -1   38.74    1.30
   0  -4   1   39.64    1.33
  -1   4  -1    1.99    0.26
  -1   4  -1    2.81    0.31
   1  -4   1    2.38    0.26
  -2   4  -1    5.80    0.41
  -2   4  -1    5.45    0.42
   2  -4   1    5.42    0.40
  -3   4  -1   95.87    3.02
   3  -4   1  100.18    3.26
   3  -4   1   98.70    3.04
  -4   4  -1   17.47    0.83
   4  -4   1   18.60    0.85
   4  -4   1   16.72    0.87
  -5   4  -1    3.88    0.48
   5  -4   1    3.40    0.48
   5  -4   1    3.58    0.47
  -6   4  -1    0.28    0.34
   6  -4   1    0.23    0.35
   6  -4   1    0.29    0.31
  -7   4  -1    9.94    0.76
   7  -4   1    9.48    0.75
   7  -4   1    9.13    0.79
  11   3  -1    6.76    0.67
  11   3  -1    6.55    0.67
  10   3  -1    3.10    0.49
  10   3  -1    4.62    0.58
   9   3  -1    3.02    0.45
   9   3  -1    3.00    0.43
   8   3  -1   90.85    3.18
   8   3  -1   94.10    3.08
   7   3  -1   70.80    2.50
   7   3  -1   74.24    2.19
   7   3  -1   69.74    2.41
   6   3  -1   92.47    2.84
   6   3  -1   87.76    2.89
   6   3  -1   90.85    3.01
   6   3  -1   87.84    2.65
   5   3  -1    4.30    0.24
   5   3  -1    4.16    0.26
   5   3  -1    4.72    0.34
   5   3  -1    4.53    0.35
   5   3  -1    3.97    0.31
   4   3  -1  176.99    5.08
   4   3  -1  166.80    5.08
   4   3  -1  167.35    4.75
   4   3  -1  163.77    4.93
   4   3  -1  165.03    5.29
   3   3  -1  363.16   10.61
   3   3  -1  345.01   10.31
   3   3  -1  347.53   11.06
   3   3  -1  384.79   10.02
   2   3  -1  245.68    6.82
   2   3  -1  240.96    7.03
   2   3  -1  245.61    7.51
   2   3  -1  242.48    7.22
   1   3  -1    0.46    0.11
   1   3  -1    0.89    0.14
   1   3  -1    0.58    0.12
  -1  -3   1    0.73    0.09
   0   3  -1   60.05    1.89
   0   3  -1   57.34    1.78
   0  -3   1   58.55    1.87
  -1   3  -1    1.65    0.22
  -1   3  -1    1.67    0.21
   1  -3   1    2.23    0.21
  -2   3  -1   34.32    1.16
   2  -3   1   33.45    1.22
  -3   3  -1   14.51    0.65
   3  -3   1   14.00    0.68
  -4   3  -1    1.63    0.29
   4  -3   1    1.49    0.27
   4  -3   1    1.52    0.30
  -5   3  -1    1.33    0.30
   5  -3   1    1.46    0.31
   5  -3   1    1.23    0.33
  -6   3  -1    9.86    0.64
   6  -3   1   10.23    0.64
   6  -3   1    9.34    0.69
  -7   3  -1    0.98    0.36
   7  -3   1    1.54    0.42
   7  -3   1    1.11    0.35
  -8   3  -1    0.77    0.40
   8  -3   1    0.93    0.40
   8  -3   1    0.97    0.44
  10   2  -1    7.49    0.66
  10   2  -1    8.54    0.67
   9   2  -1   63.90    2.34
   9   2  -1   63.00    2.29
   8   2  -1   10.02    0.66
   8   2  -1   12.43    0.66
   8   2  -1   11.98    0.69
   7   2  -1   21.28    0.95
   7   2  -1   21.93    0.83
   7   2  -1   22.33    0.91
   7   2  -1   21.99    0.96
   6   2  -1   25.49    1.00
   6   2  -1   25.40    0.86
   6   2  -1   20.91    0.89
   6   2  -1   24.02    0.97
   5   2  -1  248.80    7.55
   5   2  -1  245.43    7.87
   5   2  -1  268.16    7.70
   5   2  -1  249.21    7.09
   4   2  -1    6.66    0.36
   4   2  -1    7.16    0.30
   4   2  -1    6.47    0.31
   4   2  -1    7.02    0.37
   3   2  -1    3.58    0.20
   3   2  -1    3.44    0.22
   3   2  -1    3.68    0.23
   3   2  -1    3.87    0.24
   3   2  -1    3.54    0.16
   2   2  -1  129.59    3.52
   2   2  -1  126.85    3.88
   2   2  -1  119.55    3.73
   2   2  -1  121.71    3.63
   1   2  -1  186.31    5.04
   1   2  -1  175.53    5.18
   1   2  -1  174.79    5.32
   1   2  -1  183.85    5.53
  -1  -2   1  179.02    5.40
   0   2  -1   68.15    1.99
   0   2  -1   66.70    2.10
   0  -2   1   69.25    2.11
  -1   2  -1   24.04    0.86
  -1   2  -1   23.92    0.80
   1  -2   1   24.24    0.84
  -2   2  -1    0.27    0.12
   2  -2   1    0.14    0.12
  -3   2  -1  322.21    8.84
   3  -2   1  305.73    9.60
   3  -2   1  315.60    8.84
  -4   2  -1  114.43    3.41
   4  -2   1  116.69    3.73
   4  -2   1  114.81    3.41
  -5   2  -1    0.45    0.22
   5  -2   1    0.71    0.22
   5  -2   1    0.26    0.23
  -6   2  -1   49.26    1.67
   6  -2   1   49.25    1.67
   6  -2   1   47.18    1.84
  -7   2  -1   62.59    2.11
   7  -2   1   62.85    2.11
   7  -2   1   63.61    2.35
  -8   2  -1   28.69    1.23
   8  -2   1   27.22    1.36
   8  -2   1   30.86    1.25
  10   1  -1    3.54    0.51
  10   1  -1    3.46    0.51
   9   1  -1   21.05    1.06
   9   1  -1   21.75    1.06
   8   1  -1   41.18    1.69
   8   1  -1   48.23    1.56
   8   1  -1   45.67    1.73
   8   1  -1   48.44    1.75
   7   1  -1    1.37    0.28
   7   1  -1    0.96    0.26
   7   1  -1    1.38    0.23
   7   1  -1    0.77    0.24
   6   1  -1   11.16    0.57
   6   1  -1   10.18    0.49
   6   1  -1   10.39    0.54
   6   1  -1   11.19    0.58
   5   1  -1   17.18    0.72
   5   1  -1   17.58    0.70
   5   1  -1   16.74    0.63
   5   1  -1   17.19    0.73
   4   1  -1   78.95    2.38
   4   1  -1   88.37    2.57
   4   1  -1   77.62    2.64
   4   1  -1   82.22    2.57
   3   1  -1   65.12    2.03
   3   1  -1   64.37    1.90
   3   1  -1   66.96    2.12
   2   1  -1  166.73    5.09
   2   1  -1  165.69    4.96
   2   1  -1  161.55    4.61
   2   1  -1  166.27    4.87
   1   1  -1   45.25    1.31
   0   1  -1  208.37    5.87
   0  -1   1  214.92    6.36
  -1   1  -1    1.78    0.14
  -1   1  -1    1.55    0.12
   1  -1   1    1.66    0.13
  -2   1  -1   71.90    2.06
   2  -1   1   69.07    2.24
  -3   1  -1    3.26    0.22
   3  -1   1    2.97    0.25
   3  -1   1    2.85    0.21
  -4   1  -1  206.98    5.94
   4  -1   1  203.76    5.93
   4  -1   1  211.76    6.49
   4  -1   1  215.34    6.43
  -5   1  -1   25.98    0.97
   5  -1   1   27.67    0.97
   5  -1   1   27.49    1.09
  -6   1  -1   73.04    2.28
   6  -1   1   74.64    2.28
   6  -1   1   70.40    2.51
  -7   1  -1    3.85    0.41
   7  -1   1    3.96    0.42
   7  -1   1    2.49    0.41
   8  -1   1   12.98    0.82
   9  -1   1   24.21    1.24
  10   0  -1    8.13    0.73
  10   0  -1    8.21    0.71
   9   0  -1    0.94    0.36
   9   0  -1    0.96    0.37
   8   0  -1    1.16    0.33
   8   0  -1    1.33    0.29
   8   0  -1    1.25    0.33
   7   0  -1   11.75    0.68
   7   0  -1   12.33    0.64
   7   0  -1   12.71    0.61
   6   0  -1   37.53    1.39
   6   0  -1   36.01    1.26
   6   0  -1   39.27    1.39
   5   0  -1  151.29    4.33
   5   0  -1  152.21    4.72
   5   0  -1  147.99    4.75
   4   0  -1   16.05    0.61
   4   0  -1   17.15    0.67
   4   0  -1   17.82    0.68
   3   0  -1    4.64    0.25
   3   0  -1    4.63    0.25
   3   0  -1    4.29    0.23
   2   0  -1  112.58    3.18
   2   0  -1  113.32    3.45
   2   0  -1  111.48    3.50
  -2   0   1  114.15    3.45
   1   0  -1  381.77   10.27
  -1   0   1  363.71   11.18
  -1   0  -1    0.33    0.05
   1   0   1    0.21    0.05
  -2   0  -1   28.09    0.86
   2   0   1   29.52    0.97
  -3   0  -1  145.10    4.08
   3   0   1  148.15    4.48
   3   0   1  143.29    4.08
   3   0   1  143.36    4.46
  -4   0  -1   79.09    2.31
   4   0   1   80.82    2.50
   4   0   1   77.89    2.30
   4   0   1   76.65    2.54
  -5   0  -1   60.07    1.85
   5   0   1   59.96    1.85
   5   0   1   61.37    2.07
   5   0   1   61.93    2.00
  -6   0  -1   49.83    1.59
   6   0   1   48.60    1.78
   6   0   1   50.11    1.59
  -7   0  -1   78.20    2.43
   7   0   1   80.24    2.44
   7   0   1   78.40    2.72
   8   0   1    0.67    0.33
   9   0   1    2.74    0.48
   9  -1  -1    0.02    0.34
   8  -1  -1   38.44    1.40
   8  -1  -1   37.03    1.56
   7  -1  -1   42.34    1.47
   7  -1  -1   42.12    1.63
   6  -1  -1    4.85    0.36
   6  -1  -1    4.53    0.37
   6  -1  -1    3.95    0.40
  -6   1   1    4.19    0.37
   5  -1  -1    2.88    0.27
   5  -1  -1    2.61    0.31
   5  -1  -1    3.21    0.26
  -5   1   1    3.00    0.28
   4  -1  -1   48.48    1.66
   4  -1  -1   47.59    1.52
   4  -1  -1   49.26    1.62
  -4   1   1   48.46    1.52
   3  -1  -1  164.04    4.94
   3  -1  -1  160.87    4.92
   3  -1  -1  156.56    4.52
  -3   1   1  156.18    4.52
   2  -1  -1  408.55   12.22
   2  -1  -1  426.03   12.35
   2  -1  -1  388.00   11.22
  -2   1   1  409.80   12.21
  -2   1   1  395.18   11.23
   1  -1  -1   38.20    1.12
   1  -1  -1   38.19    1.21
  -1   1   1   36.85    1.21
  -1   1   1   38.07    1.12
   0  -1  -1  454.85   12.58
   0   1   1  450.82   12.58
   0   1   1  464.75   13.71
   1   1   1  119.87    3.64
   2   1   1    2.31    0.14
  -3  -1  -1    7.33    0.27
   3   1   1    7.21    0.27
   3   1   1    7.50    0.34
   3   1   1    7.32    0.32
  -4  -1  -1  103.15    2.92
   4   1   1  101.59    3.24
   4   1   1  103.01    2.92
   4   1   1  102.29    3.23
  -5  -1  -1   71.72    2.15
   5   1   1   73.87    2.41
   5   1   1   72.49    2.39
   5   1   1   75.00    2.16
   6   1   1   25.98    0.90
   6   1   1   26.21    1.00
   6   1   1   26.04    1.04
   7   1   1    6.29    0.48
   7   1   1    6.12    0.43
   8   1   1    0.08    0.26
   9   1   1   37.20    1.54
   9   1   1   32.16    1.45
  10   1   1   11.39    0.81
  10   1   1   10.80    0.83
   9  -2  -1   10.64    0.73
   9  -2  -1    9.63    0.82
   8  -2  -1    4.27    0.49
   8  -2  -1    4.13    0.55
   7  -2  -1   94.01    3.26
   7  -2  -1   95.71    2.97
  -7   2   1   94.64    2.97
   6  -2  -1   40.96    1.60
   6  -2  -1   41.48    1.45
  -6   2   1   41.67    1.45
   5  -2  -1   78.31    2.42
   5  -2  -1   81.56    2.66
  -5   2   1   74.64    2.41
   4  -2  -1   -0.14    0.13
   4  -2  -1    0.06    0.10
   4  -2  -1    0.15    0.16
  -4   2   1   -0.05    0.15
   3  -2  -1   72.14    2.22
   3  -2  -1   72.95    2.41
   3  -2  -1   77.33    2.36
  -3   2   1   73.67    2.23
   2  -2  -1  114.88    3.56
   2  -2  -1  117.02    3.58
   2  -2  -1  111.24    3.29
  -2   2   1  113.71    3.29
  -2   2   1  115.36    3.58
   1  -2  -1  173.29    4.88
   1  -2  -1  171.29    5.30
  -1   2   1  182.79    5.13
  -1   2   1  173.83    4.88
  -1   2   1  167.26    5.30
   0  -2  -1   99.51    2.83
   0  -2  -1  102.11    3.09
   0   2   1   99.72    3.08
   0   2   1  100.28    2.83
   1   2   1  160.78    4.76
   1   2   1  151.48    4.82
   1   2   1  158.10    4.35
   2   2   1   31.18    1.09
   2   2   1   33.74    1.06
   3   2   1    4.83    0.25
   3   2   1    5.57    0.29
   3   2   1    4.90    0.18
   3   2   1    5.23    0.27
   4   2   1    3.01    0.22
   4   2   1    3.49    0.17
   4   2   1    3.67    0.27
   4   2   1    3.42    0.23
   5   2   1    0.15    0.13
   5   2   1    0.07    0.13
   5   2   1    0.21    0.09
   5   2   1    0.14    0.13
   6   2   1   65.47    1.91
   6   2   1   63.75    2.14
   6   2   1   63.47    2.17
   6   2   1   62.85    2.17
   7   2   1  105.04    3.52
   7   2   1  107.35    3.53
   7   2   1  113.47    3.58
   8   2   1   53.05    1.91
   8   2   1   50.41    1.93
   8   2   1   52.27    1.90
   9   2   1    4.56    0.49
   9   2   1    3.49    0.49
  10   2   1   27.61    1.34
   8  -3  -1   31.90    1.46
   8  -3  -1   30.15    1.30
  -8   3   1   29.69    1.29
   7  -3  -1   46.66    1.87
   7  -3  -1   46.95    1.69
  -7   3   1   45.16    1.68
   6  -3  -1    0.48    0.31
   6  -3  -1    0.78    0.28
  -6   3   1    0.86    0.29
   5  -3  -1   33.10    1.32
   5  -3  -1   31.79    1.20
  -5   3   1   32.30    1.21
   4  -3  -1   80.89    2.71
   4  -3  -1   80.36    2.49
  -4   3   1   79.71    2.49
   3  -3  -1    0.28    0.17
   3  -3  -1    0.88    0.21
   3  -3  -1    0.55    0.13
  -3   3   1    0.37    0.17
   2  -3  -1  224.22    6.46
   2  -3  -1  231.74    7.02
   2  -3  -1  229.97    7.02
  -2   3   1  225.52    7.01
  -2   3   1  229.97    6.46
   1  -3  -1   53.81    1.71
   1  -3  -1   50.90    1.74
   1  -3  -1   52.81    1.62
  -1   3   1   55.41    1.71
  -1   3   1   53.28    1.69
  -1   3   1   52.93    1.75
  -1   3   1   53.13    1.62
   0  -3  -1  157.25    4.81
   0  -3  -1  164.11    4.85
   0   3   1  155.16    4.43
   0   3   1  155.79    4.81
   0   3   1  157.39    4.54
   0   3   1  152.73    4.67
   1   3   1   40.95    1.27
   1   3   1   39.26    1.30
   1   3   1   40.91    1.21
   1   3   1   41.63    1.35
   1   3   1   40.22    1.31
   2   3   1    0.64    0.08
   2   3   1    0.25    0.07
   2   3   1    0.57    0.11
   2   3   1    0.24    0.09
   2   3   1    0.35    0.10
   3   3   1   98.60    3.26
   3   3   1  105.21    3.18
   3   3   1  107.71    2.87
   3   3   1   98.26    3.13
   4   3   1  105.10    3.49
   4   3   1  115.96    3.06
   4   3   1  106.06    3.37
   5   3   1    9.55    0.50
   5   3   1    8.94    0.43
   5   3   1    9.13    0.34
   5   3   1    9.45    0.48
   6   3   1   29.87    1.17
   6   3   1   30.83    1.12
   6   3   1   29.92    1.18
   7   3   1   19.88    0.84
   7   3   1   19.47    0.91
   7   3   1   19.12    0.88
   8   3   1   24.56    1.15
   8   3   1   27.94    1.11
   8   3   1   26.18    1.14
   9   3   1   16.70    0.86
   9   3   1   13.80    0.79
   9   3   1   15.52    0.88
  10   3   1    0.12    0.32
   7  -4  -1    5.63    0.59
   7  -4  -1    6.33    0.66
  -7   4   1    5.98    0.58
   6  -4  -1    0.67    0.31
   6  -4  -1    0.62    0.35
  -6   4   1    1.05    0.34
   5  -4  -1    1.27    0.35
   5  -4  -1    1.12    0.32
  -5   4   1    1.49    0.34
   4  -4  -1    5.41    0.45
   4  -4  -1    6.25    0.49
  -4   4   1    5.27    0.45
   3  -4  -1   11.62    0.60
   3  -4  -1   11.51    0.63
  -3   4   1   12.56    0.61
   2  -4  -1    0.45    0.18
   2  -4  -1    0.51    0.13
   2  -4  -1    0.37    0.17
  -2   4   1    0.53    0.18
  -2   4   1    0.74    0.19
   1  -4  -1   56.68    1.79
   1  -4  -1   58.83    1.86
   1  -4  -1   56.72    1.91
  -1   4   1   56.41    1.86
  -1   4   1   55.11    1.90
  -1   4   1   59.71    1.86
  -1   4   1   57.18    1.79
   0  -4  -1    3.70    0.23
   0  -4  -1    3.75    0.26
   0   4   1    4.00    0.27
   0   4   1    3.29    0.25
   0   4   1    3.60    0.25
  -1  -4  -1    2.78    0.21
   1   4   1    2.78    0.22
   1   4   1    2.52    0.20
   1   4   1    2.71    0.21
   1   4   1    2.50    0.20
   1   4   1    2.66    0.23
   2   4   1  504.55   14.33
   2   4   1  505.86   15.35
   2   4   1  491.90   14.70
   2   4   1  492.74   13.88
   2   4   1  515.79   15.10
   3   4   1  420.33   11.29
   3   4   1  398.43   12.53
   3   4   1  425.98   12.30
   3   4   1  396.46   11.70
   3   4   1  400.13   12.01
   4   4   1    9.50    0.41
   4   4   1   10.04    0.35
   4   4   1    8.19    0.46
   4   4   1    8.03    0.46
   4   4   1    9.12    0.46
   5   4   1    0.93    0.20
   5   4   1    0.97    0.11
   5   4   1    0.98    0.17
   5   4   1    0.97    0.20
   6   4   1  124.02    3.99
   6   4   1  117.27    3.84
   6   4   1  124.76    3.84
   7   4   1  278.24    8.52
   7   4   1  284.73    8.85
   8   4   1   49.78    1.87
   8   4   1   50.75    1.90
   9   4   1    0.10    0.27
   9   4   1    0.09    0.27
  10   4   1   25.78    1.24
  10   4   1   25.40    1.25
  11   4   1   36.42    1.69
  11   4   1   41.19    1.74
   6  -5  -1    1.12    0.44
   6  -5  -1    0.87    0.38
  -6   5   1    0.62    0.37
   5  -5  -1   36.58    1.46
   5  -5  -1   38.09    1.58
  -5   5   1   35.76    1.45
   4  -5  -1  144.56    4.72
   4  -5  -1  142.06    4.37
  -4   5   1  146.05    4.38
   3  -5  -1    1.61    0.32
   3  -5  -1    1.99    0.34
  -3   5   1    1.85    0.35
   2  -5  -1    8.08    0.51
   2  -5  -1    8.77    0.53
  -2   5   1    8.44    0.51
  -2   5   1    8.88    0.52
   1  -5  -1   99.23    3.17
   1  -5  -1   98.89    2.97
   1  -5  -1   96.70    3.11
  -1   5   1   97.68    3.16
  -1   5   1   95.76    3.09
  -1   5   1  100.94    3.11
  -1   5   1   95.64    2.95
   0  -5  -1  246.51    7.48
   0  -5  -1  238.77    7.42
   0   5   1  239.11    7.24
   0   5   1  234.25    6.86
   0   5   1  244.21    7.43
   0   5   1  249.07    7.48
  -1  -5  -1  120.05    3.75
   1   5   1  119.02    3.49
   1   5   1  125.72    3.81
   1   5   1  119.36    3.75
   1   5   1  114.66    3.69
   1   5   1  121.04    3.61
  -2  -5  -1   28.20    0.96
   2   5   1   27.83    0.96
   2   5   1   26.37    1.01
   2   5   1   27.18    1.02
   2   5   1   27.44    0.99
   2   5   1   26.23    0.91
   3   5   1   44.21    1.54
   3   5   1   47.01    1.47
   3   5   1   44.70    1.58
   3   5   1   44.10    1.37
   3   5   1   43.36    1.50
   4   5   1   62.51    2.15
   4   5   1   65.75    2.01
   4   5   1   61.51    2.08
   4   5   1   64.60    1.85
   4   5   1   58.44    2.01
   5   5   1   13.27    0.66
   5   5   1   15.52    0.59
   5   5   1   13.77    0.68
   5   5   1   14.74    0.71
   6   5   1    7.85    0.52
   6   5   1    8.63    0.54
   6   5   1    8.08    0.50
   7   5   1   15.39    0.80
   7   5   1   14.97    0.79
   8   5   1    2.82    0.41
   8   5   1    2.98    0.42
   9   5   1    3.05    0.47
   9   5   1    2.32    0.42
  10   5   1    1.84    0.43
  10   5   1    2.00    0.43
  11   5   1    1.86    0.45
  11   5   1    2.58    0.51
   5  -6  -1    4.48    0.58
   5  -6  -1    4.94    0.63
  -5   6   1    5.34    0.61
   4  -6  -1   42.30    1.63
   4  -6  -1   42.03    1.72
  -4   6   1   41.86    1.62
   3  -6  -1   23.68    1.12
   3  -6  -1   26.05    1.11
  -3   6   1   25.14    1.09
   2  -6  -1   11.35    0.67
   2  -6  -1   12.25    0.68
  -2   6   1   11.95    0.68
   1  -6  -1   24.53    1.01
   1  -6  -1   24.54    1.02
  -1   6   1   25.06    1.00
  -1   6   1   24.65    1.03
  -1   6   1   24.70    1.02
   0  -6  -1   12.89    0.62
   0   6   1   12.93    0.65
   0   6   1   13.80    0.63
   0   6   1   12.31    0.62
  -1  -6  -1   25.31    0.96
   1   6   1   25.97    0.96
   1   6   1   24.73    0.96
   1   6   1   24.67    0.94
   1   6   1   25.38    0.97
   1   6   1   24.88    1.00
  -2  -6  -1   39.92    1.36
   2   6   1   39.63    1.31
   2   6   1   37.34    1.35
   2   6   1   42.86    1.44
   2   6   1   39.30    1.39
   2   6   1   39.17    1.43
  -3  -6  -1  132.61    4.00
   3   6   1  123.29    4.02
   3   6   1  129.16    3.92
   3   6   1  123.53    4.14
   3   6   1  134.45    4.00
   3   6   1  128.63    3.73
   4   6   1    1.60    0.20
   4   6   1    0.97    0.24
   4   6   1    1.30    0.26
   4   6   1    1.83    0.29
   5   6   1   82.15    2.67
   5   6   1   80.82    2.59
   5   6   1   77.45    2.74
   6   6   1   10.00    0.60
   6   6   1   10.24    0.61
   6   6   1   10.02    0.61
   7   6   1   20.81    1.01
   7   6   1   19.33    0.93
   7   6   1   23.14    1.02
   8   6   1    0.27    0.26
   8   6   1    0.56    0.29
   8   6   1    0.23    0.26
   9   6   1    4.09    0.52
   9   6   1    3.11    0.46
   9   6   1    3.02    0.47
  10   6   1   21.52    1.20
  10   6   1   25.09    1.18
  10   6   1   24.30    1.22
   4  -7  -1   32.91    1.45
   4  -7  -1   28.39    1.36
  -4   7   1   30.69    1.38
   3  -7  -1    0.30    0.33
   3  -7  -1    0.08    0.33
  -3   7   1    0.16    0.33
   2  -7  -1    2.68    0.41
   2  -7  -1    1.38    0.37
  -2   7   1    1.93    0.39
   1  -7  -1   27.72    1.16
   1  -7  -1   28.19    1.16
  -1   7   1   26.53    1.13
  -1   7   1   26.64    1.16
   0  -7  -1    9.47    0.57
   0  -7  -1    9.74    0.60
   0   7   1    9.71    0.61
   0   7   1   10.10    0.57
   0   7   1    9.16    0.58
  -1  -7  -1    5.51    0.41
   1   7   1    5.47    0.42
   1   7   1    5.81    0.40
   1   7   1    5.27    0.46
  -2  -7  -1   14.21    0.63
   2   7   1   12.21    0.60
   2   7   1   14.58    0.66
   2   7   1   14.94    0.69
   2   7   1   14.01    0.70
   2   7   1   14.65    0.74
   3   7   1   76.17    2.48
   3   7   1   73.27    2.54
   3   7   1   76.59    2.33
   3   7   1   76.09    2.58
   4   7   1   53.49    1.88
   4   7   1   53.85    1.94
   4   7   1   56.41    1.98
   4   7   1   54.36    1.73
   5   7   1    6.89    0.50
   5   7   1    6.80    0.53
   5   7   1    7.10    0.52
   6   7   1   12.17    0.70
   6   7   1   12.93    0.74
   6   7   1   13.34    0.75
   7   7   1   10.72    0.68
   7   7   1    9.77    0.68
   7   7   1   10.27    0.66
   8   7   1   45.80    1.87
   8   7   1   46.57    1.76
   8   7   1   46.48    1.82
   9   7   1   13.23    0.88
   9   7   1   14.30    0.85
   9   7   1   14.75    0.89
  10   7   1    3.98    0.56
  10   7   1    4.05    0.56
  10   7   1    2.87    0.52
   3  -8  -1   31.58    1.46
   3  -8  -1   32.67    1.45
  -3   8   1   32.75    1.44
   2  -8  -1    8.89    0.71
   2  -8  -1    9.22    0.71
  -2   8   1    9.44    0.71
   1  -8  -1    3.18    0.48
   1  -8  -1    3.94    0.48
  -1   8   1    2.82    0.45
  -1   8   1    3.60    0.48
   0  -8  -1    0.10    0.29
   0  -8  -1    0.34    0.27
   0   8   1    0.35    0.30
   0   8   1    0.04    0.28
   1   8   1   32.79    1.29
   1   8   1   34.73    1.40
   2   8   1   73.68    2.55
   2   8   1   73.71    2.36
   3   8   1   47.06    1.81
   3   8   1   50.11    1.66
   3   8   1   49.04    1.80
   3   8   1   48.72    1.77
   4   8   1    5.87    0.50
   4   8   1    6.41    0.54
   4   8   1    6.58    0.54
   5   8   1   18.65    0.95
   5   8   1   19.00    0.94
   5   8   1   18.26    0.91
   6   8   1   95.74    3.11
   6   8   1   90.43    3.28
   6   8   1   97.35    3.22
   7   8   1   71.37    2.59
   7   8   1   67.83    2.49
   7   8   1   68.87    2.42
   8   8   1    9.40    0.68
   8   8   1    8.53    0.68
   8   8   1    8.96    0.72
   9   8   1    3.69    0.53
   9   8   1    4.53    0.60
   9   8   1    3.17    0.51
  10   8   1   37.36    1.67
  10   8   1   37.12    1.71
  10   8   1   37.41    1.62
   1  -9  -1   19.78    1.08
  -1   9   1   21.20    1.08
  -1   9   1   20.69    1.09
   0  -9  -1   27.27    1.25
   0   9   1   26.87    1.27
   0   9   1   28.56    1.24
  -1  -9  -1    7.53    0.64
   1   9   1    5.87    0.62
   1   9   1    6.45    0.59
   2   9   1    9.87    0.65
   2   9   1   10.07    0.74
   3   9   1   51.40    1.93
   3   9   1   51.01    1.99
   3   9   1   54.50    1.83
   4   9   1   74.38    2.63
   4   9   1   74.48    2.63
   4   9   1   72.42    2.55
   5   9   1    0.66    0.32
   5   9   1    0.74    0.34
   5   9   1    0.59    0.33
   6   9   1    0.28    0.32
   6   9   1    0.30    0.32
   6   9   1    0.70    0.34
   7   9   1   25.93    1.21
   7   9   1   25.97    1.26
   7   9   1   25.60    1.27
   8   9   1    3.86    0.57
   8   9   1    5.09    0.60
   8   9   1    4.92    0.58
   9   9   1    6.17    0.67
   9   9   1    5.75    0.61
   9   9   1    4.01    0.57
  -1 -10  -1    9.86    0.77
   1  10   1   10.96    0.77
   1  10   1   12.18    0.86
  -2 -10  -1   13.01    0.85
   2  10   1   12.72    0.88
   2  10   1   13.33    0.82
   3  10   1    6.76    0.69
   4  10   1    4.15    0.57
   4  10   1    5.23    0.60
   5  10   1    3.64    0.52
   5  10   1    2.79    0.49
   5  10   1    3.41    0.52
   6  10   1    5.09    0.58
   6  10   1    5.81    0.65
   6  10   1    5.92    0.68
   7  10   1   16.14    0.94
   7  10   1   14.20    0.95
   7  10   1   14.19    0.94
   7   9  -2   20.96    1.12
   7   9  -2   17.49    1.06
   7   9  -2   17.93    1.02
   6   9  -2    0.16    0.34
   6   9  -2    0.16    0.33
   6   9  -2    0.24    0.36
   5   9  -2    9.75    0.79
   5   9  -2   11.08    0.77
   4   9  -2   20.98    1.01
   4   9  -2   18.74    1.09
   3   9  -2    4.68    0.57
   3   9  -2    3.63    0.56
   2   9  -2   13.65    0.93
   2   9  -2   14.04    0.87
   1   9  -2    0.17    0.35
   1   9  -2    0.38    0.37
   9   8  -2    7.60    0.75
   9   8  -2    8.58    0.70
   9   8  -2    9.66    0.78
   8   8  -2    1.71    0.42
   8   8  -2    1.50    0.40
   8   8  -2    1.35    0.42
   7   8  -2   10.16    0.76
   7   8  -2   10.88    0.72
   7   8  -2   10.22    0.76
   6   8  -2   23.45    1.08
   6   8  -2   19.04    1.06
   6   8  -2   21.17    1.09
   5   8  -2   71.88    2.66
   5   8  -2   79.00    2.80
   5   8  -2   82.18    2.83
   5   8  -2   81.44    2.57
   4   8  -2    6.25    0.55
   4   8  -2    7.06    0.62
   3   8  -2    2.40    0.40
   3   8  -2    2.35    0.44
   2   8  -2   20.54    1.09
   2   8  -2   21.95    1.01
   1   8  -2   31.34    1.40
   1   8  -2   29.93    1.29
   0   8  -2   32.19    1.36
   0   8  -2   30.29    1.42
  -1   8  -2    2.90    0.52
  -1   8  -2    2.31    0.46
  10   7  -2    0.09    0.34
  10   7  -2   -0.01    0.31
  10   7  -2    0.05    0.35
   9   7  -2    4.06    0.58
   9   7  -2    6.32    0.59
   9   7  -2    7.27    0.66
   8   7  -2   46.85    1.76
   8   7  -2   44.31    1.89
   8   7  -2   46.70    1.83
   7   7  -2   76.99    2.57
   7   7  -2   74.26    2.76
   7   7  -2   75.16    2.66
   6   7  -2    4.39    0.47
   6   7  -2    4.38    0.49
   6   7  -2    4.45    0.51
   5   7  -2   80.31    2.66
   5   7  -2   72.05    2.65
   5   7  -2   76.67    2.42
   5   7  -2   72.21    2.52
   4   7  -2  152.59    4.80
   4   7  -2  156.55    4.96
   4   7  -2  153.99    5.06
   4   7  -2  159.03    4.63
   3   7  -2   65.81    2.33
   3   7  -2   64.71    2.16
   2   7  -2    8.66    0.65
   2   7  -2    9.60    0.61
   1   7  -2   19.94    0.94
   1   7  -2   21.21    1.03
   0   7  -2   22.59    1.04
   0   7  -2   24.64    1.15
  -1   7  -2   37.61    1.49
  -1   7  -2   38.01    1.60
  -2   7  -2    3.67    0.52
  -3   7  -2    1.16    0.41
   3  -7   2    1.47    0.42
   3  -7   2    1.25    0.42
  10   6  -2   19.41    1.05
  10   6  -2   16.73    0.96
  10   6  -2   18.65    1.07
   9   6  -2    6.41    0.60
   9   6  -2    6.11    0.57
   9   6  -2    5.56    0.61
   8   6  -2   -0.12    0.25
   8   6  -2   -0.07    0.27
   8   6  -2   -0.11    0.26
   7   6  -2   14.34    0.81
   7   6  -2   13.23    0.73
   7   6  -2   13.20    0.77
   6   6  -2   12.65    0.72
   6   6  -2   12.21    0.68
   6   6  -2   11.80    0.73
   6   6  -2   13.53    0.63
   5   6  -2    3.82    0.39
   5   6  -2    3.42    0.35
   5   6  -2    2.94    0.38
   5   6  -2    3.31    0.41
   4   6  -2   14.82    0.74
   4   6  -2   15.84    0.70
   4   6  -2   14.28    0.77
   4   6  -2   14.35    0.73
   3   6  -2   17.05    0.84
   3   6  -2   17.63    0.77
   3   6  -2   17.46    0.79
   3   6  -2   16.36    0.80
   2   6  -2   19.60    0.93
   2   6  -2   20.64    0.87
   1   6  -2    5.80    0.50
   1   6  -2    6.62    0.47
   0   6  -2   11.32    0.66
   0   6  -2   12.04    0.71
  -1   6  -2    4.59    0.49
  -1   6  -2    4.46    0.45
   1  -6   2    4.06    0.39
  -2   6  -2   34.15    1.37
   2  -6   2   34.92    1.39
  -3   6  -2   34.32    1.40
   3  -6   2   31.75    1.40
   3  -6   2   35.96    1.43
  -4   6  -2    0.66    0.37
   4  -6   2    0.55    0.36
   4  -6   2    0.90    0.39
  10   5  -2    4.65    0.56
  10   5  -2    3.13    0.51
  10   5  -2    4.10    0.53
   9   5  -2   21.36    1.13
   9   5  -2   22.35    1.04
   9   5  -2   22.88    1.10
   8   5  -2    4.15    0.52
   8   5  -2    3.58    0.45
   8   5  -2    3.05    0.40
   7   5  -2   31.95    1.30
   7   5  -2   32.01    1.37
   7   5  -2   32.52    1.25
   6   5  -2    0.63    0.23
   6   5  -2    0.78    0.26
   6   5  -2    0.68    0.20
   6   5  -2    0.42    0.22
   5   5  -2   42.34    1.51
   5   5  -2   43.92    1.62
   5   5  -2   42.82    1.42
   5   5  -2   42.06    1.56
   4   5  -2   88.39    2.65
   4   5  -2   85.52    2.75
   4   5  -2   86.78    2.85
   4   5  -2   87.84    2.92
   3   5  -2   87.27    2.76
   3   5  -2   88.05    2.67
   3   5  -2   88.74    2.90
   3   5  -2   86.20    2.85
   2   5  -2    2.36    0.24
   2   5  -2    2.98    0.33
   2   5  -2    3.01    0.30
   1   5  -2   63.54    2.23
   1   5  -2   66.42    2.11
  -1  -5   2   68.98    2.14
   0   5  -2   10.28    0.62
   0   5  -2   11.24    0.58
   0  -5   2   11.16    0.53
  -1   5  -2  108.20    3.29
  -1   5  -2  105.87    3.48
   1  -5   2  107.38    3.45
  -2   5  -2   -0.03    0.21
   2  -5   2    0.11    0.23
  -3   5  -2    5.36    0.50
   3  -5   2    5.15    0.49
  -4   5  -2    8.97    0.65
   4  -5   2    8.76    0.65
   4  -5   2    9.82    0.68
  -5   5  -2   10.44    0.73
   5  -5   2    9.41    0.74
   5  -5   2    9.24    0.71
  -6   5  -2   38.10    1.63
   6  -5   2   38.14    1.73
   6  -5   2   40.85    1.66
  10   4  -2   10.41    0.71
  10   4  -2    9.38    0.74
  10   4  -2    9.24    0.71
   9   4  -2    0.43    0.29
   9   4  -2    0.38    0.29
   9   4  -2    0.98    0.31
   8   4  -2    0.05    0.22
   8   4  -2   -0.01    0.22
   8   4  -2   -0.06    0.21
   7   4  -2    3.88    0.40
   7   4  -2    3.52    0.32
   7   4  -2    3.68    0.37
   7   4  -2    3.48    0.43
   6   4  -2  105.23    3.31
   6   4  -2  107.87    3.43
   6   4  -2  107.05    3.17
   6   4  -2  109.17    3.59
   5   4  -2   11.10    0.59
   5   4  -2   11.92    0.61
   5   4  -2   10.72    0.51
   5   4  -2   10.65    0.55
   4   4  -2    3.85    0.33
   4   4  -2    3.57    0.28
   4   4  -2    4.34    0.34
   4   4  -2    3.76    0.32
   3   4  -2    2.48    0.28
   3   4  -2    3.24    0.28
   3   4  -2    3.03    0.26
   3   4  -2    2.94    0.28
   2   4  -2  242.60    7.52
   2   4  -2  249.40    7.12
   2   4  -2  257.66    7.78
   2   4  -2  246.03    7.31
  -2  -4   2  260.57    7.57
   1   4  -2  104.62    3.35
   1   4  -2  112.02    3.38
   1   4  -2  104.76    3.16
  -1  -4   2  105.96    3.30
   0   4  -2    5.45    0.40
   0   4  -2    6.09    0.38
   0  -4   2    6.39    0.35
  -1   4  -2   52.65    1.73
  -1   4  -2   53.14    1.85
   1  -4   2   53.62    1.80
  -2   4  -2  102.43    3.15
   2  -4   2  104.11    3.35
  -3   4  -2  137.64    4.02
   3  -4   2  128.79    4.29
  -4   4  -2    6.16    0.50
   4  -4   2    5.16    0.51
   4  -4   2    5.59    0.51
  -5   4  -2   23.66    1.04
   5  -4   2   18.87    1.04
   5  -4   2   22.45    1.03
  -6   4  -2   29.67    1.29
   6  -4   2   30.67    1.30
   6  -4   2   29.29    1.39
  -7   4  -2   15.59    0.95
   7  -4   2   17.55    0.98
   7  -4   2   18.49    1.10
  10   3  -2    1.95    0.41
  10   3  -2    4.06    0.57
   9   3  -2  133.44    4.69
   9   3  -2  147.47    4.54
   8   3  -2   35.47    1.50
   8   3  -2   37.93    1.38
   8   3  -2   36.56    1.44
   7   3  -2   63.73    2.01
   7   3  -2   66.41    2.11
   7   3  -2   64.44    2.30
   7   3  -2   61.76    2.18
   6   3  -2    7.78    0.45
   6   3  -2    8.03    0.49
   6   3  -2    8.40    0.53
   6   3  -2    7.87    0.43
   5   3  -2  284.45    7.97
   5   3  -2  280.60    8.21
   5   3  -2  278.70    8.84
   5   3  -2  289.35    8.45
   4   3  -2  142.93    4.36
   4   3  -2  144.70    4.23
   4   3  -2  139.53    4.55
   4   3  -2  143.83    4.10
   3   3  -2   50.13    1.52
   3   3  -2   46.81    1.55
   3   3  -2   47.83    1.61
   3   3  -2   49.14    1.66
   2   3  -2    1.40    0.18
   2   3  -2    0.85    0.16
   2   3  -2    1.06    0.16
   2   3  -2    1.01    0.17
   1   3  -2  274.19    8.20
   1   3  -2  262.54    7.77
   1   3  -2  275.91    8.49
  -1  -3   2  294.21    8.34
   0   3  -2   28.13    0.97
   0   3  -2   28.62    1.04
   0  -3   2   28.54    0.98
  -1   3  -2    5.04    0.36
  -1   3  -2    4.79    0.32
   1  -3   2    4.76    0.31
  -2   3  -2   11.22    0.55
   2  -3   2   11.62    0.55
  -3   3  -2   30.90    1.12
   3  -3   2   30.32    1.18
  -4   3  -2   55.53    1.84
   4  -3   2   55.02    1.84
   4  -3   2   53.83    1.97
  -5   3  -2   14.74    0.74
   5  -3   2   14.38    0.74
   5  -3   2   13.43    0.79
  -6   3  -2    0.25    0.30
   6  -3   2    0.36    0.29
   6  -3   2    0.90    0.36
  -7   3  -2    0.74    0.36
   7  -3   2    1.39    0.37
   7  -3   2    1.61    0.44
  10   2  -2   18.95    1.01
  10   2  -2   17.03    0.96
   9   2  -2    2.07    0.39
   9   2  -2    2.40    0.42
   8   2  -2    3.16    0.35
   8   2  -2    3.96    0.43
   8   2  -2    3.79    0.46
   7   2  -2    1.20    0.27
   7   2  -2    0.88    0.26
   7   2  -2    1.21    0.23
   6   2  -2   89.73    2.74
   6   2  -2   84.28    2.74
   6   2  -2   82.91    2.56
   6   2  -2   84.06    2.87
   5   2  -2    8.08    0.48
   5   2  -2    8.16    0.41
   5   2  -2    8.35    0.43
   5   2  -2    9.38    0.40
   5   2  -2    8.76    0.46
   4   2  -2    2.65    0.25
   4   2  -2    2.93    0.17
   4   2  -2    2.38    0.21
   4   2  -2    2.50    0.22
   4   2  -2    2.81    0.24
   3   2  -2    0.47    0.13
   3   2  -2    0.77    0.13
   3   2  -2    0.51    0.11
   2   2  -2  140.52    4.21
   2   2  -2  142.79    4.00
   2   2  -2  137.67    4.09
   2   2  -2  139.94    4.38
   1   2  -2   80.68    2.34
   1   2  -2   75.96    2.46
  -1  -2   2   83.47    2.44
   0   2  -2   37.13    1.19
   0   2  -2   37.64    1.27
   0  -2   2   39.77    1.24
  -1   2  -2   46.42    1.55
  -1   2  -2   45.58    1.45
   1  -2   2   47.76    1.54
  -2   2  -2   98.33    2.87
   2  -2   2   96.33    3.09
  -3   2  -2  122.24    3.66
   3  -2   2  128.04    3.98
  -4   2  -2    0.65    0.21
   4  -2   2    0.83    0.24
   4  -2   2    0.99    0.22
  -5   2  -2   33.68    1.23
   5  -2   2   33.92    1.23
   5  -2   2   33.18    1.34
  -6   2  -2   39.85    1.45
   6  -2   2   41.67    1.46
   6  -2   2   38.63    1.59
  -7   2  -2   43.37    1.60
   7  -2   2   46.51    1.62
   7  -2   2   40.45    1.74
   8  -2   2    1.77    0.45
  10   1  -2    0.21    0.32
   9   1  -2   70.58    2.70
   9   1  -2   78.57    2.67
   9   1  -2   78.59    2.69
   8   1  -2   35.37    1.25
   8   1  -2   33.35    1.38
   8   1  -2   32.69    1.34
   8   1  -2   33.71    1.36
   7   1  -2   14.15    0.68
   7   1  -2   13.80    0.71
   7   1  -2   13.82    0.72
   7   1  -2   13.97    0.64
   6   1  -2    3.55    0.34
   6   1  -2    3.62    0.34
   6   1  -2    3.70    0.31
   6   1  -2    3.63    0.30
   5   1  -2   21.86    0.85
   5   1  -2   22.18    0.83
   5   1  -2   21.71    0.89
   5   1  -2   22.29    0.80
   4   1  -2  161.83    4.86
   4   1  -2  164.26    4.62
   4   1  -2  160.34    5.10
   3   1  -2    9.93    0.37
   3   1  -2    9.25    0.40
   3   1  -2    9.34    0.44
   3   1  -2   10.40    0.38
   3   1  -2    9.35    0.39
  -3  -1   2    9.42    0.36
   2   1  -2   19.00    0.66
   2   1  -2   20.20    0.64
   2   1  -2   20.19    0.72
   2   1  -2   20.10    0.68
   2   1  -2   19.55    0.65
  -2  -1   2   19.86    0.64
   1   1  -2    1.02    0.11
   1   1  -2    0.85    0.11
   1   1  -2    0.92    0.10
   0   1  -2   15.62    0.58
   0   1  -2   15.82    0.55
   0  -1   2   17.56    0.56
  -1   1  -2  284.19    7.89
  -1   1  -2  267.02    8.33
   1  -1   2  298.96    8.57
  -2   1  -2    1.55    0.16
   2  -1   2    1.63    0.18
  -3   1  -2   74.70    2.18
   3  -1   2   71.12    2.37
  -4   1  -2  243.96    6.80
   4  -1   2  238.15    6.80
   4  -1   2  238.48    7.42
  -5   1  -2   91.96    2.78
   5  -1   2   92.26    2.78
   5  -1   2   92.08    3.06
  -6   1  -2    6.37    0.46
   6  -1   2    6.27    0.52
   6  -1   2    6.04    0.45
  -7   1  -2   12.72    0.68
   7  -1   2   12.38    0.76
   7  -1   2   12.50    0.68
   8  -1   2   14.05    0.89
   9  -1   2   31.44    1.48
  10   0  -2   18.74    1.05
  10   0  -2   18.56    1.04
   9   0  -2    5.47    0.56
   9   0  -2    5.16    0.57
   8   0  -2   28.47    1.24
   8   0  -2   30.80    1.16
   8   0  -2   29.59    1.26
   8   0  -2   30.13    1.26
   7   0  -2    1.67    0.31
   7   0  -2    1.11    0.26
   7   0  -2    0.68    0.26
   7   0  -2    1.12    0.27
   6   0  -2    4.99    0.39
   6   0  -2    5.55    0.37
   6   0  -2    6.65    0.42
   6   0  -2    5.76    0.42
   5   0  -2   29.12    1.10
   5   0  -2   30.46    1.13
   5   0  -2   29.37    1.03
   5   0  -2   30.84    1.10
   4   0  -2   50.95    1.66
   4   0  -2   51.28    1.63
   4   0  -2   48.77    1.54
   4   0  -2   49.32    1.70
   3   0  -2  167.40    5.08
   3   0  -2  167.85    4.84
   3   0  -2  166.46    4.98
   3   0  -2  153.12    4.60
  -3   0   2  159.63    4.97
   2   0  -2   24.92    0.87
   2   0  -2   26.51    0.84
   2   0  -2   28.17    0.94
  -2   0   2   27.50    0.88
   1   0  -2   40.97    1.31
   1   0  -2   38.50    1.18
  -1   0   2   40.46    1.26
   0   0  -2   45.53    1.36
   0   0   2   47.75    1.47
  -1   0  -2  600.02   16.84
   1   0   2  620.86   18.33
  -2   0  -2  226.66    6.35
   2   0   2  229.51    6.93
  -3   0  -2   11.33    0.43
   3   0   2   11.10    0.50
  -4   0  -2    0.03    0.11
   4   0   2    0.15    0.14
   4   0   2    0.08    0.09
   4   0   2    0.09    0.10
  -5   0  -2  166.70    4.83
   5   0   2  169.43    5.24
   5   0   2  171.70    5.32
   5   0   2  167.71    4.82
  -6   0  -2   76.28    2.31
   6   0   2   70.49    2.56
   6   0   2   79.18    2.31
  -7   0  -2    0.80    0.25
   7   0   2    0.92    0.31
   7   0   2    0.82    0.24
   8   0   2    1.74    0.40
   9   0   2    2.01    0.46
   9  -1  -2    4.46    0.56
   9  -1  -2    5.02    0.51
   9  -1  -2    3.77    0.50
   8  -1  -2    3.11    0.46
   8  -1  -2    3.97    0.44
   7  -1  -2    4.88    0.48
   7  -1  -2    5.93    0.45
   7  -1  -2    6.30    0.46
   6  -1  -2   60.85    2.10
   6  -1  -2   61.33    2.12
   6  -1  -2   60.28    1.95
   5  -1  -2  101.60    3.23
   5  -1  -2   96.45    2.96
   5  -1  -2  100.00    3.22
   4  -1  -2  100.61    3.23
   4  -1  -2  102.46    2.99
   4  -1  -2  101.55    3.25
   3  -1  -2    7.58    0.36
   3  -1  -2    8.29    0.39
   3  -1  -2    7.68    0.38
  -3   1   2    8.14    0.39
   2  -1  -2  351.66    9.74
   2  -1  -2  358.49   10.73
   2  -1  -2  346.24   10.58
  -2   1   2  345.78   10.58
   1  -1  -2  957.97   27.61
   1  -1  -2  925.84   26.10
  -1   1   2  837.53   28.19
   0  -1  -2   28.89    0.84
   0   1   2   27.60    0.93
  -1  -1  -2   31.54    0.89
   1   1   2   30.42    1.02
  -2  -1  -2   38.38    1.10
   2   1   2   38.41    1.25
   2   1   2   38.44    1.26
  -3  -1  -2   42.33    1.23
   3   1   2   42.70    1.39
   3   1   2   41.31    1.40
  -4  -1  -2  264.65    7.33
   4   1   2  259.68    8.10
   4   1   2  262.92    7.33
   4   1   2  266.70    8.06
  -5  -1  -2  103.91    2.99
   5   1   2  105.23    3.33
   5   1   2  101.15    3.29
   5   1   2  103.60    2.98
  -6  -1  -2   15.06    0.60
   6   1   2   14.49    0.72
   6   1   2   15.06    0.65
   6   1   2   15.66    0.60
   7   1   2   17.60    0.86
   8   1   2    0.50    0.30
   9   1   2    1.99    0.43
  10   1   2   -0.01    0.35
  10   1   2   -0.03    0.35
   9  -2  -2    0.10    0.32
   9  -2  -2   -0.24    0.36
   8  -2  -2   16.51    0.94
   8  -2  -2   15.55    0.82
   7  -2  -2   49.88    1.71
   7  -2  -2   46.68    1.85
   6  -2  -2    6.54    0.51
   6  -2  -2    5.86    0.45
  -6   2   2    6.05    0.46
   5  -2  -2    0.15    0.16
   5  -2  -2   -0.08    0.16
   5  -2  -2    0.09    0.20
  -5   2   2   -0.07    0.18
   4  -2  -2   10.21    0.53
   4  -2  -2   10.14    0.47
   4  -2  -2    9.41    0.48
  -4   2   2    9.44    0.48
   3  -2  -2  143.55    4.63
   3  -2  -2  149.82    4.65
   3  -2  -2  147.33    4.27
  -3   2   2  150.15    4.63
  -3   2   2  151.07    4.27
   2  -2  -2  279.95    8.51
   2  -2  -2  281.53    7.75
   2  -2  -2  274.35    8.42
  -2   2   2  266.20    8.41
  -2   2   2  281.34    7.74
   1  -2  -2  141.70    4.30
   1  -2  -2  141.42    4.27
   1  -2  -2  136.42    3.92
  -1   2   2  131.23    4.25
  -1   2   2  141.41    4.30
  -1   2   2  138.28    3.92
   0  -2  -2    6.76    0.27
   0  -2  -2    6.70    0.30
   0   2   2    6.68    0.29
   0   2   2    7.04    0.27
   0   2   2    6.42    0.30
  -1  -2  -2   30.13    0.85
   1   2   2   30.57    0.99
   1   2   2   26.97    0.97
   2   2   2  735.83   21.91
   2   2   2  691.55   22.15
   2   2   2  759.35   21.23
   3   2   2   33.91    1.16
   3   2   2   33.85    1.15
   3   2   2   34.34    1.17
   4   2   2    4.30    0.28
   4   2   2    5.25    0.20
   4   2   2    4.29    0.29
   5   2   2   34.96    1.02
   5   2   2   32.02    1.20
   5   2   2   33.30    1.21
   6   2   2   75.29    2.50
   6   2   2   74.54    2.49
   7   2   2   10.55    0.60
   7   2   2    9.47    0.64
   7   2   2   10.14    0.56
   8   2   2   19.61    0.99
   8   2   2   19.53    0.94
   9   2   2   10.62    0.78
   9   2   2   10.10    0.70
  10   2   2   19.07    1.10
  10   2   2   20.36    1.08
   8  -3  -2    4.17    0.59
   8  -3  -2    5.71    0.57
   7  -3  -2    1.20    0.33
   7  -3  -2    1.28    0.39
  -7   3   2    0.81    0.32
   6  -3  -2   32.39    1.25
   6  -3  -2   32.48    1.37
  -6   3   2   32.00    1.24
   5  -3  -2   43.51    1.65
   5  -3  -2   43.76    1.51
  -5   3   2   43.22    1.51
   4  -3  -2   52.63    1.91
   4  -3  -2   54.78    1.77
   4  -3  -2   53.98    1.82
  -4   3   2   55.15    1.77
   3  -3  -2   10.65    0.50
   3  -3  -2   10.88    0.52
   3  -3  -2   11.19    0.56
  -3   3   2   11.50    0.56
  -3   3   2   10.97    0.52
   2  -3  -2  111.16    3.24
   2  -3  -2  108.78    3.51
   2  -3  -2  113.16    3.52
  -2   3   2  111.09    3.24
  -2   3   2  110.68    3.52
   1  -3  -2  373.72   10.77
   1  -3  -2  382.23   11.72
   1  -3  -2  395.11   11.84
  -1   3   2  401.24   11.31
  -1   3   2  398.97   11.83
  -1   3   2  380.19   10.77
  -1   3   2  378.21   11.71
   0  -3  -2    4.42    0.25
   0  -3  -2    4.49    0.24
   0   3   2    4.67    0.26
   0   3   2    4.51    0.23
   0   3   2    4.23    0.24
   0   3   2    4.54    0.24
   0   3   2    4.48    0.22
  -1  -3  -2  114.32    3.27
   1   3   2  116.90    3.60
   1   3   2  114.09    3.47
   1   3   2  113.96    3.63
   1   3   2  117.75    3.27
   1   3   2  119.28    3.39
  -2  -3  -2  227.69    6.22
   2   3   2  224.99    6.84
   2   3   2  218.36    6.64
   2   3   2  223.37    6.95
   2   3   2  230.65    6.22
   3   3   2   40.40    1.37
   3   3   2   41.65    1.41
   3   3   2   40.88    1.36
   4   3   2    8.51    0.43
   4   3   2    8.41    0.44
   4   3   2    8.41    0.41
   5   3   2  113.47    3.61
   5   3   2  114.01    3.71
   5   3   2  118.50    3.65
   6   3   2    8.17    0.53
   6   3   2    8.67    0.49
   6   3   2    9.14    0.48
   7   3   2  136.78    4.32
   7   3   2  135.06    4.38
   7   3   2  132.51    4.29
   8   3   2   36.99    1.57
   8   3   2   41.14    1.55
   8   3   2   41.64    1.56
   9   3   2    0.23    0.30
   9   3   2    0.22    0.27
   9   3   2    0.24    0.29
  10   3   2   -0.08    0.31
  10   3   2    0.36    0.34
   7  -4  -2    0.66    0.34
   7  -4  -2    0.55    0.38
  -7   4   2    1.10    0.39
   6  -4  -2   -0.15    0.25
   6  -4  -2   -0.22    0.27
  -6   4   2    0.16    0.29
   5  -4  -2   25.78    1.16
   5  -4  -2   25.71    1.07
  -5   4   2   25.09    1.06
   4  -4  -2   15.34    0.73
   4  -4  -2   15.25    0.78
  -4   4   2   14.55    0.72
   3  -4  -2    0.84    0.24
   3  -4  -2    0.67    0.22
   3  -4  -2    0.69    0.18
  -3   4   2    0.85    0.23
  -3   4   2    0.77    0.23
   2  -4  -2   52.22    1.77
   2  -4  -2   52.78    1.82
   2  -4  -2   52.44    1.69
  -2   4   2   52.50    1.69
  -2   4   2   53.14    1.82
   1  -4  -2   71.86    2.42
   1  -4  -2   74.11    2.26
   1  -4  -2   74.86    2.45
  -1   4   2   76.11    2.45
  -1   4   2   78.23    2.35
  -1   4   2   74.89    2.26
   0  -4  -2  327.72    9.93
   0  -4  -2  320.20    9.03
   0  -4  -2  324.79    9.83
   0   4   2  328.66    9.26
   0   4   2  309.18    9.82
   0   4   2  317.99    9.03
   0   4   2  328.07    9.51
   0   4   2  330.45    9.93
  -1  -4  -2   67.64    2.01
   1   4   2   66.79    2.13
   1   4   2   67.38    2.01
   1   4   2   68.52    2.20
   1   4   2   70.65    2.23
   1   4   2   70.01    2.09
   2   4   2  190.41    5.91
   2   4   2  187.50    5.66
   2   4   2  191.90    5.81
   2   4   2  190.89    5.52
   2   4   2  187.30    5.29
   3   4   2    0.24    0.07
   3   4   2    0.20    0.10
   3   4   2    0.12    0.11
   3   4   2    0.05    0.11
   3   4   2    0.12    0.11
   4   4   2   17.38    0.74
   4   4   2   17.93    0.70
   4   4   2   17.69    0.73
   5   4   2  203.21    6.16
   5   4   2  195.36    6.04
   5   4   2  199.32    6.28
   6   4   2   81.62    2.68
   6   4   2   84.86    2.78
   6   4   2   80.46    2.71
   7   4   2   37.87    1.48
   7   4   2   39.75    1.42
   7   4   2   38.03    1.49
   8   4   2   29.11    1.26
   8   4   2   27.67    1.22
   8   4   2   30.11    1.19
   9   4   2   26.36    1.18
   9   4   2   24.66    1.20
  10   4   2    6.54    0.66
  10   4   2    9.21    0.69
   7  -5  -2    0.26    0.40
   7  -5  -2    0.00    0.34
  -7   5   2    0.10    0.37
   6  -5  -2   24.57    1.23
   6  -5  -2   23.09    1.11
  -6   5   2   22.88    1.11
   5  -5  -2   34.58    1.35
   5  -5  -2   30.39    1.41
  -5   5   2   33.62    1.34
   4  -5  -2    6.05    0.54
   4  -5  -2    5.82    0.50
  -4   5   2    5.96    0.51
   3  -5  -2    3.57    0.40
   3  -5  -2    2.84    0.38
  -3   5   2    2.74    0.37
  -3   5   2    3.85    0.42
   2  -5  -2    1.24    0.26
   2  -5  -2    1.15    0.26
  -2   5   2    1.24    0.26
  -2   5   2    1.07    0.25
   1  -5  -2  254.09    7.58
   1  -5  -2  245.65    7.59
   1  -5  -2  244.42    6.99
  -1   5   2  247.01    7.32
  -1   5   2  241.22    6.98
  -1   5   2  232.71    7.57
  -1   5   2  251.22    7.58
   0  -5  -2   18.76    0.73
   0  -5  -2   19.06    0.75
   0  -5  -2   19.39    0.79
   0   5   2   18.98    0.78
   0   5   2   19.35    0.74
   0   5   2   19.10    0.76
   0   5   2   19.43    0.75
  -1  -5  -2    6.96    0.40
  -1  -5  -2    7.60    0.38
   1   5   2    7.73    0.38
   1   5   2    7.78    0.41
   1   5   2    7.01    0.39
   1   5   2    6.83    0.39
   1   5   2    7.12    0.39
   2   5   2   25.34    0.92
   2   5   2   25.61    0.97
   2   5   2   23.84    0.93
   2   5   2   26.68    0.93
   2   5   2   24.76    0.83
   3   5   2   51.07    1.51
   3   5   2   50.84    1.71
   3   5   2   49.26    1.76
   3   5   2   52.12    1.68
   4   5   2   22.23    0.94
   4   5   2   22.47    0.92
   4   5   2   24.82    0.73
   4   5   2   23.49    0.87
   4   5   2   22.39    0.89
   5   5   2    0.96    0.22
   5   5   2    0.99    0.23
   5   5   2    1.37    0.24
   5   5   2    1.50    0.22
   6   5   2    2.60    0.35
   6   5   2    1.74    0.25
   6   5   2    2.86    0.36
   7   5   2   22.71    1.03
   7   5   2   23.48    1.05
   8   5   2   13.59    0.77
   8   5   2   12.44    0.76
   9   5   2    8.42    0.66
   9   5   2   10.23    0.71
  10   5   2    2.97    0.50
  10   5   2    2.10    0.44
  11   5   2    7.93    0.74
  11   5   2    8.11    0.73
   6  -6  -2    2.53    0.55
   6  -6  -2    4.45    0.59
  -6   6   2    3.79    0.57
   5  -6  -2   32.50    1.37
   5  -6  -2   27.81    1.41
  -5   6   2   33.58    1.38
   4  -6  -2   32.50    1.35
   4  -6  -2   31.73    1.42
  -4   6   2   33.26    1.35
   3  -6  -2   51.55    1.93
   3  -6  -2   49.12    1.79
  -3   6   2   50.42    1.79
   2  -6  -2   72.34    2.58
   2  -6  -2   77.40    2.44
  -2   6   2   72.42    2.57
  -2   6   2   77.58    2.43
   1  -6  -2   25.05    0.98
   1  -6  -2   22.54    1.01
  -1   6   2   24.50    0.98
  -1   6   2   25.56    1.00
  -1   6   2   23.66    1.00
   0  -6  -2  274.77    7.74
   0  -6  -2  268.24    8.38
   0  -6  -2  271.28    8.43
   0   6   2  272.88    8.14
   0   6   2  273.52    7.73
   0   6   2  270.65    8.37
  -1  -6  -2  122.16    3.92
  -1  -6  -2  126.95    3.64
  -1  -6  -2  118.84    3.95
   1   6   2  124.95    3.84
   1   6   2  126.56    3.96
   1   6   2  123.10    3.62
   1   6   2  123.18    3.73
   1   6   2  121.92    3.91
  -2  -6  -2   24.59    0.92
   2   6   2   24.11    0.91
   2   6   2   22.16    0.94
   2   6   2   24.27    0.94
   2   6   2   23.32    0.85
   2   6   2   24.40    0.96
   3   6   2   31.05    1.17
   3   6   2   30.13    1.19
   3   6   2   31.80    1.15
   3   6   2   30.84    1.01
   4   6   2   28.35    1.18
   4   6   2   29.82    1.17
   4   6   2   32.19    1.10
   4   6   2   30.73    1.15
   5   6   2   60.12    2.13
   5   6   2   58.21    2.00
   5   6   2   58.25    2.05
   5   6   2   62.09    1.99
   6   6   2    0.11    0.21
   6   6   2    0.09    0.19
   6   6   2    0.12    0.20
   7   6   2    0.93    0.28
   7   6   2    1.86    0.33
   7   6   2    1.45    0.33
   8   6   2   23.98    1.15
   8   6   2   25.22    1.15
   9   6   2   32.39    1.42
   9   6   2   31.14    1.42
  10   6   2   23.30    1.23
  10   6   2   26.00    1.26
   5  -7  -2   15.04    0.99
   5  -7  -2   13.77    0.93
   4  -7  -2    0.15    0.37
   4  -7  -2   -0.34    0.32
  -4   7   2   -0.11    0.34
   3  -7  -2   19.39    0.97
   3  -7  -2   15.79    0.93
  -3   7   2   17.89    0.93
   2  -7  -2   22.84    1.07
   2  -7  -2   23.34    1.05
  -2   7   2   22.68    1.05
   1  -7  -2   18.87    0.83
   1  -7  -2   14.11    0.78
  -1   7   2   18.83    0.82
  -1   7   2   13.52    0.76
  -1   7   2   13.98    0.77
   0  -7  -2   27.97    1.09
   0  -7  -2   26.54    1.12
   0   7   2   28.52    1.12
   0   7   2   28.03    1.12
   0   7   2   25.81    1.06
  -1  -7  -2    3.56    0.36
  -1  -7  -2    4.19    0.36
  -1  -7  -2    3.97    0.37
   1   7   2    4.22    0.36
   1   7   2    4.21    0.39
   1   7   2    4.17    0.35
   1   7   2    3.62    0.36
  -2  -7  -2   65.00    2.14
   2   7   2   61.18    2.15
   2   7   2   64.43    2.13
   2   7   2   63.30    2.19
   2   7   2   62.88    2.10
   2   7   2   63.58    2.00
  -3  -7  -2   54.50    1.79
   3   7   2   51.05    1.77
   3   7   2   52.78    1.81
   3   7   2   51.10    1.84
   3   7   2   53.03    1.66
   3   7   2   51.10    1.87
   4   7   2   28.51    1.12
   4   7   2   27.58    1.14
   4   7   2   27.47    1.15
   5   7   2    0.81    0.27
   5   7   2    0.91    0.26
   5   7   2    1.22    0.28
   6   7   2   42.86    1.66
   6   7   2   45.38    1.63
   6   7   2   42.96    1.70
   7   7   2   57.03    2.00
   7   7   2   51.21    2.08
   7   7   2   58.89    2.08
   8   7   2   32.39    1.38
   8   7   2   30.96    1.39
   8   7   2   29.94    1.31
   9   7   2    0.04    0.29
   9   7   2    0.20    0.30
   9   7   2    0.12    0.32
  10   7   2   27.50    1.41
  10   7   2   29.57    1.40
  10   7   2   31.71    1.39
   3  -8  -2    1.16    0.42
   3  -8  -2    1.07    0.43
  -3   8   2    0.96    0.41
   2  -8  -2    0.94    0.40
   2  -8  -2    0.80    0.37
  -2   8   2    0.52    0.36
   1  -8  -2    2.67    0.44
   1  -8  -2    3.19    0.45
  -1   8   2    3.04    0.45
  -1   8   2    2.92    0.44
   0  -8  -2    8.55    0.58
   0  -8  -2    8.78    0.63
   0   8   2    8.61    0.57
   0   8   2    9.39    0.62
   0   8   2    9.38    0.63
  -1  -8  -2   13.20    0.72
  -1  -8  -2   14.31    0.73
   1   8   2   14.37    0.72
   1   8   2   14.65    0.78
   1   8   2   12.73    0.70
  -2  -8  -2    3.69    0.40
   2   8   2    4.34    0.43
   2   8   2    4.06    0.44
   2   8   2    3.91    0.41
   2   8   2    4.19    0.40
   3   8   2   36.76    1.43
   3   8   2   37.00    1.44
   3   8   2   35.18    1.39
   3   8   2   35.91    1.27
   4   8   2    0.79    0.29
   4   8   2    0.69    0.27
   4   8   2    0.64    0.28
   5   8   2   14.59    0.79
   5   8   2   14.75    0.80
   5   8   2   13.43    0.78
   6   8   2    0.10    0.25
   6   8   2   -0.05    0.25
   6   8   2    0.16    0.27
   7   8   2    8.29    0.64
   7   8   2    8.97    0.67
   7   8   2    8.91    0.68
   8   8   2   11.95    0.83
   8   8   2   13.41    0.81
   8   8   2   13.73    0.86
   9   8   2   20.60    1.10
   9   8   2   17.43    1.04
   9   8   2   18.91    1.03
  10   8   2   37.92    1.61
  10   8   2   33.22    1.60
  10   8   2   36.26    1.67
   2  -9  -2   21.86    1.18
   2  -9  -2   23.47    1.21
  -2   9   2   22.67    1.15
   1  -9  -2   17.38    0.99
   1  -9  -2   18.47    1.00
  -1   9   2   18.43    0.98
  -1   9   2   18.36    0.98
   0  -9  -2    1.95    0.45
   0   9   2    1.40    0.38
   0   9   2    1.48    0.40
  -1  -9  -2    0.91    0.34
   1   9   2    1.49    0.36
   1   9   2    1.18    0.35
  -2  -9  -2   47.49    1.73
   2   9   2   49.37    1.71
   2   9   2   47.55    1.85
   3   9   2   66.53    2.41
   3   9   2   68.48    2.35
   3   9   2   67.76    2.42
   4   9   2   11.29    0.73
   4   9   2   10.93    0.71
   4   9   2   10.85    0.74
   5   9   2   -0.09    0.28
   5   9   2    0.16    0.29
   5   9   2    0.01    0.27
   6   9   2   64.93    2.29
   6   9   2   60.99    2.38
   6   9   2   65.69    2.36
   7   9   2   43.42    1.71
   7   9   2   40.17    1.73
   7   9   2   45.02    1.80
   8   9   2    4.92    0.54
   8   9   2    3.43    0.51
   8   9   2    4.13    0.55
   9   9   2   -0.13    0.31
   9   9   2    0.11    0.34
   9   9   2   -0.03    0.30
  -1 -10  -2    5.98    0.63
   1  10   2    7.61    0.67
   1  10   2    7.64    0.64
  -2 -10  -2    2.28    0.46
   2  10   2    2.72    0.44
   2  10   2    1.50    0.41
   3  10   2   72.72    2.65
   4  10   2   17.09    0.99
   4  10   2   16.93    0.95
   5  10   2    9.28    0.71
   5  10   2    9.35    0.72
   5  10   2    9.46    0.74
   6  10   2    1.57    0.42
   6  10   2    1.18    0.40
   6  10   2    1.04    0.38
   7  10   2   21.74    1.14
   7  10   2   21.29    1.17
   7  10   2   22.07    1.18
   8  10   2   13.79    0.94
   8  10   2   14.38    0.95
   8  10   2   11.88    0.85
   6   9  -3    1.70    0.46
   6   9  -3    1.36    0.41
   5   9  -3   11.72    0.78
   5   9  -3   11.34    0.86
   4   9  -3    8.34    0.69
   4   9  -3    8.14    0.77
   3   9  -3    0.22    0.35
   3   9  -3    0.12    0.35
   2   9  -3    0.78    0.41
   2   9  -3    0.50    0.37
   8   8  -3    7.05    0.70
   8   8  -3    7.87    0.66
   8   8  -3    8.23    0.70
   7   8  -3   32.26    1.47
   7   8  -3   28.13    1.33
   7   8  -3   34.16    1.47
   6   8  -3   20.17    1.06
   6   8  -3   18.30    0.99
   6   8  -3   20.11    1.07
   5   8  -3    0.43    0.33
   5   8  -3    0.47    0.32
   5   8  -3    0.58    0.34
   4   8  -3    9.02    0.66
   4   8  -3    8.67    0.71
   3   8  -3   12.28    0.84
   3   8  -3   13.17    0.79
   2   8  -3   31.47    1.40
   2   8  -3   27.39    1.26
   1   8  -3    5.66    0.59
   1   8  -3    6.04    0.63
   0   8  -3    4.37    0.60
   0   8  -3    5.55    0.62
  -1   8  -3   14.26    0.98
  -1   8  -3   14.44    0.91
   9   7  -3   20.25    1.16
   9   7  -3   20.07    1.10
   9   7  -3   21.65    1.06
   8   7  -3   23.87    1.24
   8   7  -3   24.60    1.14
   8   7  -3   26.44    1.24
   7   7  -3   -0.17    0.27
   7   7  -3    0.04    0.30
   7   7  -3   -0.06    0.29
   6   7  -3   43.16    1.73
   6   7  -3   44.98    1.57
   6   7  -3   40.18    1.69
   6   7  -3   42.30    1.63
   5   7  -3   22.75    1.00
   5   7  -3   22.83    1.10
   5   7  -3   21.45    1.02
   5   7  -3   21.90    1.06
   4   7  -3   25.66    1.19
   4   7  -3   25.17    1.08
   3   7  -3    8.80    0.61
   3   7  -3    7.63    0.63
   2   7  -3    1.20    0.34
   2   7  -3    0.60    0.30
   1   7  -3   45.30    1.82
   1   7  -3   47.27    1.72
   0   7  -3   44.75    1.81
   0   7  -3   44.50    1.69
  -1   7  -3    9.42    0.75
  -1   7  -3    8.57    0.67
  -2   7  -3   20.13    1.05
  10   6  -3    7.23    0.64
  10   6  -3    8.09    0.72
  10   6  -3    6.50    0.69
   9   6  -3    5.82    0.60
   9   6  -3    6.83    0.62
   9   6  -3    6.26    0.57
   8   6  -3   13.74    0.81
   8   6  -3   13.16    0.85
   8   6  -3   13.14    0.76
   7   6  -3   34.65    1.57
   7   6  -3   38.45    1.47
   7   6  -3   41.44    1.56
   6   6  -3    5.93    0.49
   6   6  -3    5.92    0.44
   6   6  -3    5.33    0.50
   6   6  -3    5.37    0.51
   5   6  -3    0.00    0.23
   5   6  -3   -0.18    0.19
   5   6  -3   -0.02    0.21
   5   6  -3   -0.08    0.22
   4   6  -3    2.34    0.35
   4   6  -3    1.78    0.34
   4   6  -3    2.39    0.36
   4   6  -3    1.90    0.32
   3   6  -3   29.98    1.27
   3   6  -3   30.52    1.21
   3   6  -3   30.82    1.18
   2   6  -3    1.35    0.30
   2   6  -3    1.52    0.32
   1   6  -3    5.67    0.48
   1   6  -3    5.88    0.51
   0   6  -3    2.82    0.42
   0   6  -3    1.90    0.35
  -1   6  -3   24.38    1.17
  -1   6  -3   24.44    1.08
  -2   6  -3   18.10    0.93
   2  -6   3   18.53    0.91
  -3   6  -3   -0.19    0.30
   3  -6   3   -0.03    0.30
  -4   6  -3    0.27    0.36
   4  -6   3    0.13    0.35
   4  -6   3    0.38    0.38
  10   5  -3   29.07    1.41
  10   5  -3   27.05    1.30
   9   5  -3   35.96    1.51
   9   5  -3   36.60    1.44
   9   5  -3   36.34    1.61
   8   5  -3   -0.30    0.23
   8   5  -3   -0.10    0.24
   8   5  -3    0.05    0.28
   7   5  -3    0.97    0.27
   7   5  -3    1.31    0.30
   7   5  -3    1.44    0.34
   7   5  -3    1.49    0.28
   6   5  -3   88.86    2.92
   6   5  -3   88.75    3.05
   6   5  -3   86.59    2.70
   6   5  -3   86.81    2.80
   5   5  -3   58.12    2.12
   5   5  -3   55.85    1.96
   5   5  -3   60.19    1.91
   5   5  -3   60.72    2.06
   4   5  -3    7.11    0.50
   4   5  -3    6.89    0.47
   4   5  -3    7.36    0.46
   4   5  -3    7.34    0.48
   3   5  -3   52.51    1.86
   3   5  -3   53.71    1.81
   3   5  -3   53.13    1.76
   3   5  -3   52.42    1.87
   2   5  -3   40.21    1.51
   2   5  -3   41.25    1.43
   1   5  -3   39.88    1.52
   1   5  -3   41.36    1.44
   0   5  -3   75.69    2.60
   0   5  -3   76.42    2.45
   0  -5   3   77.76    2.50
  -1   5  -3   11.12    0.64
  -1   5  -3   11.67    0.69
   1  -5   3   10.70    0.58
  -2   5  -3   67.72    2.29
   2  -5   3   69.49    2.37
  -3   5  -3   60.17    2.18
   3  -5   3   68.43    2.33
  -4   5  -3   13.07    0.79
   4  -5   3   12.84    0.80
   4  -5   3   13.12    0.79
  -5   5  -3    1.54    0.45
   5  -5   3    1.05    0.42
   5  -5   3    0.99    0.40
  10   4  -3   -0.01    0.33
  10   4  -3    0.13    0.31
   9   4  -3    0.25    0.30
   9   4  -3    0.39    0.31
   9   4  -3    0.12    0.31
   8   4  -3    4.35    0.48
   8   4  -3    4.02    0.43
   8   4  -3    3.35    0.48
   7   4  -3   32.51    1.40
   7   4  -3   33.80    1.32
   7   4  -3   33.27    1.25
   7   4  -3   34.35    1.21
   6   4  -3   26.98    1.14
   6   4  -3   26.94    0.99
   6   4  -3   25.56    1.01
   6   4  -3   25.14    1.06
   5   4  -3   35.69    1.36
   5   4  -3   33.56    1.29
   5   4  -3   33.72    1.23
   5   4  -3   35.02    1.21
   4   4  -3    4.33    0.36
   4   4  -3    3.96    0.35
   4   4  -3    3.91    0.34
   4   4  -3    4.53    0.36
   3   4  -3  111.26    3.54
   3   4  -3  111.97    3.35
   3   4  -3  112.39    3.43
   3   4  -3  114.78    3.65
   2   4  -3   47.37    1.57
   2   4  -3   46.24    1.64
   2   4  -3   48.40    1.63
   1   4  -3    1.02    0.22
   1   4  -3    1.00    0.21
   1   4  -3    1.08    0.17
  -1  -4   3    0.95    0.16
   0   4  -3  117.34    3.69
   0   4  -3  112.86    3.48
   0  -4   3  118.99    3.66
  -1   4  -3   60.55    2.15
  -1   4  -3   62.08    2.02
   1  -4   3   64.30    2.10
  -2   4  -3   68.60    2.26
   2  -4   3   71.85    2.38
  -3   4  -3    0.16    0.24
   3  -4   3    0.20    0.25
  -4   4  -3    5.81    0.51
   4  -4   3    5.58    0.53
  -5   4  -3   10.05    0.69
   5  -4   3   10.50    0.69
   5  -4   3    9.14    0.71
  -6   4  -3   16.41    0.93
   6  -4   3   17.90    1.03
   6  -4   3   18.05    0.98
  10   3  -3    2.12    0.43
  10   3  -3    2.13    0.47
   9   3  -3    5.77    0.58
   9   3  -3    5.71    0.54
   8   3  -3    9.44    0.56
   8   3  -3    9.74    0.62
   8   3  -3    9.40    0.57
   8   3  -3    9.09    0.66
   7   3  -3    1.33    0.32
   7   3  -3    1.53    0.26
   7   3  -3    1.33    0.27
   7   3  -3    1.04    0.26
   6   3  -3   81.73    2.82
   6   3  -3   81.19    2.51
   6   3  -3   82.70    2.57
   6   3  -3   82.40    2.67
   5   3  -3   14.74    0.68
   5   3  -3   15.33    0.65
   5   3  -3   14.47    0.64
   5   3  -3   15.43    0.74
   4   3  -3  110.79    3.30
   4   3  -3  109.61    3.41
   4   3  -3  109.21    3.57
   4   3  -3  107.89    3.23
   3   3  -3   14.14    0.62
   3   3  -3   14.82    0.60
   3   3  -3   13.44    0.58
   3   3  -3   12.55    0.60
   2   3  -3  213.67    5.99
   2   3  -3  203.14    6.11
   2   3  -3  212.73    6.53
   2   3  -3  199.43    6.29
  -2  -3   3  220.59    6.32
   1   3  -3  139.20    4.17
   1   3  -3  133.96    3.88
   1   3  -3  123.12    4.06
  -1  -3   3  135.32    4.07
   0   3  -3   36.27    1.25
   0   3  -3   39.59    1.24
   0   3  -3   36.11    1.34
   0  -3   3   38.20    1.27
  -1   3  -3   17.77    0.78
  -1   3  -3   16.68    0.71
   1  -3   3   18.27    0.72
  -2   3  -3   54.67    1.78
   2  -3   3   54.49    1.87
  -3   3  -3  149.72    4.31
   3  -3   3  140.76    4.62
  -4   3  -3   16.55    0.78
   4  -3   3   16.37    0.82
  -5   3  -3    1.21    0.32
   5  -3   3    1.57    0.34
   5  -3   3    1.37    0.35
  -6   3  -3   11.05    0.72
   6  -3   3   10.99    0.69
   6  -3   3    9.94    0.74
  -7   3  -3   37.55    1.53
   7  -3   3   39.14    1.53
   7  -3   3   36.92    1.66
  10   2  -3   -0.08    0.30
  10   2  -3    0.15    0.32
   9   2  -3   39.97    1.71
   9   2  -3   44.20    1.66
   8   2  -3   69.24    2.46
   8   2  -3   70.18    2.60
   8   2  -3   77.99    2.34
   7   2  -3   53.92    1.99
   7   2  -3   55.84    1.78
   7   2  -3   52.23    1.75
   7   2  -3   51.93    1.86
   6   2  -3    0.10    0.16
   6   2  -3    0.30    0.20
   6   2  -3    0.03    0.16
   6   2  -3    0.07    0.15
   5   2  -3  126.80    4.10
   5   2  -3  121.89    3.74
   5   2  -3  123.01    3.87
   5   2  -3  135.69    3.89
   5   2  -3  122.44    3.68
   4   2  -3  237.16    6.77
   4   2  -3  221.60    6.68
   4   2  -3  220.93    7.02
   4   2  -3  221.33    6.36
   4   2  -3  219.79    6.49
   3   2  -3  196.96    5.63
   3   2  -3  196.82    5.92
   3   2  -3  200.65    6.20
   3   2  -3  205.86    5.96
   3   2  -3  192.64    5.75
  -3  -2   3  197.12    5.96
   2   2  -3   26.90    0.95
   2   2  -3   28.56    0.99
   2   2  -3   26.82    0.92
   2   2  -3   27.52    0.94
  -2  -2   3   27.10    0.87
   1   2  -3   13.01    0.55
   1   2  -3   13.43    0.54
  -1  -2   3   13.48    0.48
   0   2  -3  126.94    3.81
   0   2  -3  121.82    3.76
   0   2  -3  119.02    3.56
   0  -2   3  123.66    3.78
  -1   2  -3    4.83    0.31
  -1   2  -3    4.96    0.34
   1  -2   3    4.69    0.29
  -2   2  -3   26.47    0.94
   2  -2   3   25.86    0.98
  -3   2  -3    2.79    0.29
   3  -2   3    2.89    0.31
  -4   2  -3    1.05    0.24
   4  -2   3    1.10    0.27
  -5   2  -3    8.99    0.54
   5  -2   3    8.96    0.60
   5  -2   3    8.60    0.54
  -6   2  -3    1.07    0.32
   6  -2   3    0.91    0.34
   6  -2   3    1.46    0.33
  -7   2  -3   -0.18    0.29
   7  -2   3   -0.17    0.29
   7  -2   3    0.04    0.32
   8  -2   3    0.86    0.41
  10   1  -3   18.85    1.04
   9   1  -3    1.66    0.37
   9   1  -3    1.01    0.34
   9   1  -3    1.11    0.30
   8   1  -3    3.21    0.44
   8   1  -3    2.95    0.40
   8   1  -3    3.01    0.37
   7   1  -3    1.91    0.31
   7   1  -3    3.00    0.35
   7   1  -3    2.11    0.35
   7   1  -3    2.13    0.30
   6   1  -3   22.94    0.94
   6   1  -3   25.40    0.98
   6   1  -3   26.00    0.95
   6   1  -3   25.79    1.06
   5   1  -3    0.16    0.14
   5   1  -3    0.68    0.15
   5   1  -3    0.35    0.18
   5   1  -3    0.67    0.15
   5   1  -3    0.33    0.15
   4   1  -3   22.63    0.78
   4   1  -3   24.44    0.81
   4   1  -3   22.83    0.83
   4   1  -3   21.61    0.81
   4   1  -3   23.22    0.91
  -4  -1   3   22.27    0.80
   3   1  -3   55.21    1.73
   3   1  -3   55.74    1.73
   3   1  -3   56.53    1.86
   3   1  -3   53.67    1.68
   3   1  -3   54.59    1.67
  -3  -1   3   54.47    1.73
   2   1  -3   45.28    1.40
   2   1  -3   44.44    1.35
   2   1  -3   40.80    1.36
   2   1  -3   44.14    1.49
  -2  -1   3   45.57    1.39
   1   1  -3  227.80    6.49
   1   1  -3  238.71    7.12
   1   1  -3  217.52    6.80
  -1  -1   3  240.54    6.98
  -1   1  -3   51.90    1.60
  -1   1  -3   52.21    1.70
   1  -1   3   53.62    1.71
  -2   1  -3  100.05    3.00
   2  -1   3  106.20    3.26
  -3   1  -3  173.49    5.00
   3  -1   3  176.73    5.45
  -4   1  -3    7.38    0.41
   4  -1   3    7.22    0.46
  -5   1  -3   16.99    0.73
   5  -1   3   17.25    0.83
   5  -1   3   17.52    0.73
  -6   1  -3   24.87    0.98
   6  -1   3   23.09    1.09
   6  -1   3   25.67    0.98
   7  -1   3   31.56    1.38
   8  -1   3   35.05    1.54
   9   0  -3    9.38    0.63
   9   0  -3    8.83    0.66
   9   0  -3    9.87    0.71
   8   0  -3    7.42    0.56
   8   0  -3    7.11    0.56
   8   0  -3    7.10    0.51
   8   0  -3    7.22    0.55
   7   0  -3   32.08    1.17
   7   0  -3   31.13    1.22
   7   0  -3   30.01    1.26
   7   0  -3   31.58    1.25
   6   0  -3    0.08    0.17
   6   0  -3    0.18    0.18
   6   0  -3    0.05    0.17
   6   0  -3    0.37    0.20
   5   0  -3   50.90    1.84
   5   0  -3   51.81    1.68
   5   0  -3   52.95    1.78
   5   0  -3   55.14    1.75
   4   0  -3   45.34    1.49
   4   0  -3   45.89    1.65
   4   0  -3   49.59    1.53
   4   0  -3   48.72    1.58
  -4   0   3   46.38    1.57
   3   0  -3   53.64    1.68
   3   0  -3   54.54    1.83
   3   0  -3   55.31    1.74
   3   0  -3   53.43    1.65
  -3   0   3   54.01    1.74
   2   0  -3  141.08    4.51
   2   0  -3  139.50    4.09
  -2   0   3  151.30    4.40
   1   0  -3    1.88    0.14
   1   0  -3    1.85    0.16
  -1   0   3    2.14    0.14
   0   0  -3   47.98    1.57
   0   0  -3   48.11    1.45
   0   0   3   49.68    1.56
  -1   0  -3   29.32    0.90
   1   0   3   28.12    0.98
  -2   0  -3   96.75    2.74
   2   0   3   94.20    3.00
  -3   0  -3   63.38    1.92
   3   0   3   66.94    2.05
   3   0   3   64.30    2.13
  -4   0  -3   14.97    0.58
   4   0   3   13.71    0.66
   4   0   3   15.19    0.55
  -5   0  -3   91.27    2.74
   5   0   3   92.71    2.74
   5   0   3   92.25    3.04
  -6   0  -3   16.08    0.68
   6   0   3   15.32    0.79
   6   0   3   16.11    0.68
   7   0   3    1.19    0.33
   8   0   3   23.47    1.14
   9   0   3   19.57    1.08
   9  -1  -3    0.33    0.36
   9  -1  -3    0.60    0.30
   8  -1  -3    0.24    0.25
   8  -1  -3    0.13    0.29
   7  -1  -3   40.05    1.42
   7  -1  -3   40.18    1.48
   7  -1  -3   38.32    1.51
   7  -1  -3   38.68    1.52
   6  -1  -3  131.35    4.32
   6  -1  -3  129.47    4.35
   6  -1  -3  143.42    4.19
   6  -1  -3  134.35    3.99
   5  -1  -3   20.55    0.86
   5  -1  -3   21.98    0.89
   5  -1  -3   20.47    0.82
   4  -1  -3   34.34    1.29
   4  -1  -3   36.82    1.27
   4  -1  -3   34.83    1.19
  -4   1   3   36.26    1.27
   3  -1  -3  150.29    4.24
   3  -1  -3  140.96    4.08
   3  -1  -3  138.71    4.41
   3  -1  -3  141.50    4.50
  -3   1   3  140.01    4.41
   2  -1  -3  675.72   17.97
   2  -1  -3  650.08   19.82
   2  -1  -3  642.49   19.52
  -2   1   3  632.22   19.52
   1  -1  -3 1000.00   26.25
   1  -1  -3  885.32   28.91
  -1   1   3  967.33   28.55
   0  -1  -3  418.42   11.14
   0  -1  -3  396.59   12.28
   0   1   3  413.50   12.14
   0   1   3  382.67   12.27
  -1  -1  -3  111.75    3.09
  -1  -1  -3  112.05    3.41
   1   1   3  110.26    3.41
   1   1   3  104.36    3.40
  -2  -1  -3  798.82   22.23
   2   1   3  809.72   24.24
   2   1   3  812.20   24.51
  -3  -1  -3  264.21    7.14
   3   1   3  239.82    7.83
   3   1   3  266.05    7.88
  -4  -1  -3   45.46    1.39
   4   1   3   45.74    1.60
   4   1   3   47.81    1.54
  -5  -1  -3   51.26    1.55
   5   1   3   51.06    1.70
   5   1   3   51.06    1.54
   5   1   3   49.27    1.77
   6   1   3  123.86    4.01
   7   1   3    3.87    0.43
   8   1   3   -0.18    0.27
   9   1   3   -0.04    0.30
   9  -2  -3    4.46    0.52
   9  -2  -3    4.32    0.59
   8  -2  -3   13.60    0.86
   8  -2  -3   15.30    0.81
   7  -2  -3    2.04    0.39
   7  -2  -3    1.44    0.32
   6  -2  -3    4.67    0.44
   6  -2  -3    4.39    0.41
   6  -2  -3    5.09    0.41
   5  -2  -3   40.19    1.38
   5  -2  -3   40.07    1.49
   5  -2  -3   39.64    1.46
   4  -2  -3   53.12    1.79
   4  -2  -3   52.82    1.67
   4  -2  -3   50.35    1.79
  -4   2   3   50.31    1.78
   3  -2  -3   54.74    1.88
   3  -2  -3   56.60    1.90
   3  -2  -3   56.19    1.75
  -3   2   3   56.72    1.88
   2  -2  -3  159.98    4.49
   2  -2  -3  159.21    4.87
   2  -2  -3  157.83    4.94
  -2   2   3  152.12    4.87
   1  -2  -3   31.21    1.00
   1  -2  -3   30.59    1.11
  -1   2   3   33.43    1.10
   0  -2  -3    9.45    0.39
   0  -2  -3    9.12    0.34
   0   2   3    8.91    0.38
   0   2   3    8.46    0.39
  -1  -2  -3   49.00    1.60
  -1  -2  -3   48.37    1.41
   1   2   3   49.59    1.61
   1   2   3   49.11    1.60
  -2  -2  -3    4.03    0.15
   2   2   3    3.63    0.24
   2   2   3    3.54    0.23
  -3  -2  -3   28.60    0.81
   3   2   3   26.82    1.00
   3   2   3   28.70    1.00
  -4  -2  -3    4.38    0.20
   4   2   3    4.61    0.19
   4   2   3    4.40    0.28
   4   2   3    3.92    0.30
  -5  -2  -3   45.17    1.31
   5   2   3   40.88    1.54
   5   2   3   46.40    1.31
   5   2   3   43.28    1.52
   6   2   3   12.18    0.64
   6   2   3   12.09    0.58
   7   2   3    0.55    0.25
   7   2   3    1.17    0.25
   8   2   3   28.25    1.23
   9   2   3   50.26    2.06
   9   2   3   54.62    2.05
  10   2   3   13.24    0.93
   8  -3  -3   11.81    0.85
   8  -3  -3   12.93    0.79
   7  -3  -3   12.31    0.73
   7  -3  -3   13.63    0.82
   6  -3  -3   58.17    2.17
   6  -3  -3   60.08    2.00
   5  -3  -3   17.56    0.88
   5  -3  -3   18.52    0.82
   5  -3  -3   20.12    0.83
  -5   3   3   19.65    0.85
   4  -3  -3    9.51    0.50
   4  -3  -3    9.17    0.51
   4  -3  -3    8.93    0.55
  -4   3   3    8.96    0.50
  -4   3   3    9.88    0.56
   3  -3  -3   51.68    1.76
   3  -3  -3   49.36    1.77
   3  -3  -3   52.67    1.65
  -3   3   3   51.46    1.64
  -3   3   3   49.83    1.77
   2  -3  -3   67.27    2.03
   2  -3  -3   63.12    2.20
   2  -3  -3   67.87    2.21
  -2   3   3   66.20    2.03
  -2   3   3   68.80    2.21
   1  -3  -3    4.26    0.27
   1  -3  -3    4.93    0.29
   1  -3  -3    5.30    0.32
  -1   3   3    4.80    0.30
  -1   3   3    4.48    0.27
  -1   3   3    4.29    0.28
   0  -3  -3    8.67    0.36
   0  -3  -3    8.20    0.39
   0   3   3    8.36    0.39
   0   3   3    8.69    0.35
   0   3   3    8.60    0.41
  -1  -3  -3    5.85    0.32
  -1  -3  -3    6.68    0.26
   1   3   3    6.21    0.26
   1   3   3    6.85    0.28
   1   3   3    6.17    0.33
   1   3   3    6.69    0.33
  -2  -3  -3   48.93    1.38
   2   3   3   48.93    1.54
   2   3   3   47.57    1.62
   2   3   3   48.88    1.63
   3   3   3   52.12    1.75
   3   3   3   51.70    1.69
   3   3   3   52.28    1.75
   4   3   3    0.28    0.14
   4   3   3    0.33    0.14
   4   3   3    0.26    0.14
   5   3   3   60.10    2.00
   5   3   3   58.67    2.00
   5   3   3   57.35    1.98
   6   3   3   95.27    3.24
   6   3   3  101.74    3.28
   6   3   3  103.19    3.27
   7   3   3   18.49    0.84
   7   3   3   18.47    0.92
   7   3   3   19.65    0.88
   8   3   3    0.10    0.25
   8   3   3    0.06    0.22
   8   3   3    0.23    0.26
   9   3   3    2.74    0.44
   9   3   3    1.97    0.41
  10   3   3    1.84    0.45
  10   3   3    1.69    0.43
   7  -4  -3    0.86    0.40
   7  -4  -3    0.44    0.31
   6  -4  -3    5.95    0.53
   6  -4  -3    6.27    0.58
  -6   4   3    6.03    0.54
   5  -4  -3   59.15    2.16
   5  -4  -3   57.62    1.98
  -5   4   3   59.58    1.99
   4  -4  -3   14.59    0.68
   4  -4  -3   14.66    0.77
   4  -4  -3   15.53    0.72
  -4   4   3   15.72    0.72
  -4   4   3   14.85    0.77
   3  -4  -3   74.39    2.36
   3  -4  -3   76.11    2.53
   3  -4  -3   77.10    2.58
  -3   4   3   77.90    2.57
  -3   4   3   73.76    2.36
   2  -4  -3   33.43    1.25
   2  -4  -3   34.17    1.19
   2  -4  -3   35.57    1.30
  -2   4   3   34.94    1.29
  -2   4   3   34.97    1.19
   1  -4  -3   93.85    3.00
   1  -4  -3   93.10    3.01
   1  -4  -3   91.05    2.75
  -1   4   3   92.53    2.75
  -1   4   3   96.44    2.83
  -1   4   3   87.74    2.99
  -1   4   3   95.52    2.99
   0  -4  -3   64.05    1.95
   0  -4  -3   65.89    2.15
   0   4   3   65.78    2.15
   0   4   3   64.96    2.01
   0   4   3   64.06    1.95
   0   4   3   64.39    2.14
   0   4   3   67.20    1.97
  -1  -4  -3    8.48    0.35
  -1  -4  -3    8.21    0.41
   1   4   3    8.11    0.41
   1   4   3    8.19    0.41
   1   4   3    8.07    0.35
   1   4   3    8.22    0.37
   1   4   3    8.05    0.37
  -2  -4  -3    1.58    0.13
   2   4   3    1.21    0.18
   2   4   3    1.47    0.18
   2   4   3    1.58    0.18
   2   4   3    1.62    0.13
   2   4   3    1.80    0.21
  -3  -4  -3   78.71    2.18
   3   4   3   76.89    2.52
   3   4   3   78.74    2.56
   3   4   3   77.05    2.45
   4   4   3   84.17    2.65
   4   4   3   77.19    2.58
   4   4   3   81.98    2.68
   5   4   3  114.62    3.67
   5   4   3  111.69    3.61
   5   4   3  112.36    3.56
   6   4   3    0.05    0.18
   6   4   3    0.09    0.18
   6   4   3   -0.02    0.16
   7   4   3   34.56    1.34
   7   4   3   33.27    1.31
   7   4   3   34.63    1.38
   8   4   3   48.87    1.83
   8   4   3   50.63    1.82
   8   4   3   47.01    1.86
   9   4   3    2.83    0.43
   9   4   3    4.22    0.51
   9   4   3    3.54    0.50
  10   4   3   12.09    0.85
   7  -5  -3    0.43    0.36
   7  -5  -3    1.01    0.45
  -7   5   3    1.14    0.41
   6  -5  -3    2.53    0.48
   6  -5  -3    3.10    0.46
  -6   5   3    3.13    0.47
   5  -5  -3    6.03    0.54
   5  -5  -3    5.75    0.57
  -5   5   3    6.48    0.55
   4  -5  -3    0.76    0.28
   4  -5  -3    0.57    0.30
  -4   5   3    0.91    0.30
  -4   5   3    0.86    0.30
   3  -5  -3   57.55    1.87
   3  -5  -3   53.25    2.00
  -3   5   3   56.67    1.85
  -3   5   3   53.41    1.99
   2  -5  -3   84.49    2.86
   2  -5  -3   87.35    2.91
   2  -5  -3   85.42    2.67
  -2   5   3   89.50    2.91
  -2   5   3   87.19    2.67
   1  -5  -3    0.37    0.20
   1  -5  -3   -0.09    0.16
   1  -5  -3    0.06    0.14
  -1   5   3    0.24    0.18
  -1   5   3    0.21    0.15
  -1   5   3   -0.15    0.16
  -1   5   3    0.45    0.15
   0  -5  -3   12.00    0.55
   0  -5  -3   12.34    0.59
   0  -5  -3   11.71    0.52
   0   5   3   11.82    0.57
   0   5   3   11.67    0.50
   0   5   3   11.41    0.51
   0   5   3   10.85    0.51
   0   5   3   11.70    0.55
  -1  -5  -3  311.17    8.87
  -1  -5  -3  318.51    9.80
   1   5   3  313.89    9.69
   1   5   3  317.39    8.87
   1   5   3  319.58    9.12
   1   5   3  315.79    9.35
   1   5   3  324.47    9.80
  -2  -5  -3  136.80    3.94
   2   5   3  137.49    4.21
   2   5   3  141.81    4.42
   2   5   3  138.18    4.12
   2   5   3  137.95    4.35
   2   5   3  140.38    3.94
  -3  -5  -3   12.82    0.45
   3   5   3   12.10    0.58
   3   5   3   13.14    0.45
   3   5   3   12.75    0.57
   3   5   3   12.72    0.61
   3   5   3   12.59    0.58
   4   5   3    2.17    0.29
   4   5   3    2.08    0.27
   4   5   3    2.30    0.27
   5   5   3  161.77    5.12
   5   5   3  159.37    5.02
   5   5   3  157.99    4.93
   6   5   3  268.85    8.12
   6   5   3  275.08    8.29
   6   5   3  261.40    8.43
   7   5   3   44.54    1.67
   7   5   3   42.87    1.67
   7   5   3   44.58    1.61
   8   5   3    8.64    0.61
   8   5   3    7.95    0.62
   8   5   3    8.85    0.56
   9   5   3   26.83    1.22
   9   5   3   26.51    1.26
  10   5   3   20.55    1.08
  10   5   3   20.07    1.11
   6  -6  -3   12.56    0.83
   6  -6  -3   10.30    0.86
  -6   6   3   13.16    0.84
   5  -6  -3   36.00    1.47
   5  -6  -3   35.30    1.58
  -5   6   3   34.63    1.45
   4  -6  -3    6.46    0.61
   4  -6  -3    6.53    0.59
  -4   6   3    6.47    0.55
   3  -6  -3    9.60    0.66
   3  -6  -3    9.37    0.62
  -3   6   3    9.16    0.64
  -3   6   3    8.47    0.60
   2  -6  -3   28.68    1.24
   2  -6  -3   30.94    1.18
  -2   6   3   29.43    1.23
  -2   6   3   30.89    1.17
   1  -6  -3   28.97    1.12
   1  -6  -3   29.14    1.19
   1  -6  -3   28.44    1.10
  -1   6   3   28.87    1.10
  -1   6   3   29.36    1.18
  -1   6   3   30.24    1.10
  -1   6   3   28.31    1.09
   0  -6  -3   88.69    3.01
   0  -6  -3   94.44    2.80
   0  -6  -3   95.06    3.05
   0   6   3   92.03    2.79
   0   6   3   89.87    3.01
   0   6   3   92.68    3.03
   0   6   3   92.13    2.90
  -1  -6  -3    4.02    0.35
  -1  -6  -3    4.07    0.32
  -1  -6  -3    4.00    0.37
   1   6   3    3.88    0.33
   1   6   3    4.26    0.36
   1   6   3    4.01    0.33
   1   6   3    3.95    0.32
   1   6   3    4.67    0.34
  -2  -6  -3   13.48    0.55
   2   6   3   13.57    0.62
   2   6   3   13.62    0.54
   2   6   3   12.84    0.64
   2   6   3   13.66    0.63
   2   6   3   12.64    0.61
  -3  -6  -3    0.42    0.13
   3   6   3    0.46    0.19
   3   6   3    0.54    0.18
   3   6   3    0.43    0.19
   3   6   3    0.37    0.19
   3   6   3    0.55    0.13
   4   6   3   49.33    1.73
   4   6   3   51.73    1.73
   4   6   3   47.78    1.79
   4   6   3   50.03    1.70
   5   6   3   21.95    0.92
   5   6   3   19.58    0.86
   5   6   3   21.10    0.93
   5   6   3   22.88    0.96
   6   6   3   24.48    1.05
   6   6   3   23.37    1.05
   7   6   3   12.70    0.73
   7   6   3   11.34    0.70
   8   6   3   11.83    0.71
   8   6   3    9.09    0.68
   9   6   3    0.78    0.33
   9   6   3    0.93    0.35
  10   6   3    0.14    0.34
  10   6   3   -0.26    0.29
   5  -7  -3    0.24    0.37
   5  -7  -3   -0.24    0.38
  -5   7   3    0.25    0.38
   4  -7  -3    1.46    0.44
   4  -7  -3    1.27    0.40
  -4   7   3    1.59    0.41
   3  -7  -3   32.58    1.45
   3  -7  -3   33.15    1.37
  -3   7   3   33.85    1.36
   2  -7  -3   86.35    3.03
  -2   7   3   87.21    2.81
  -2   7   3   87.95    3.02
   1  -7  -3    2.46    0.37
   1  -7  -3    1.88    0.36
  -1   7   3    2.61    0.35
  -1   7   3    1.92    0.34
  -1   7   3    2.66    0.38
   0  -7  -3    2.70    0.35
   0  -7  -3    2.94    0.33
   0  -7  -3    3.11    0.39
   0   7   3    2.68    0.33
   0   7   3    3.12    0.37
   0   7   3    3.52    0.37
   0   7   3    3.27    0.32
  -1  -7  -3   90.98    2.96
  -1  -7  -3   86.37    2.71
  -1  -7  -3   89.32    2.97
   1   7   3   84.07    2.69
   1   7   3   91.63    2.87
   1   7   3   91.25    2.95
   1   7   3   88.57    2.78
   1   7   3   87.78    2.95
  -2  -7  -3   44.03    1.60
  -2  -7  -3   43.26    1.46
   2   7   3   46.63    1.57
   2   7   3   45.70    1.60
   2   7   3   43.57    1.45
   2   7   3   44.37    1.63
   2   7   3   44.86    1.60
  -3  -7  -3   14.46    0.59
   3   7   3   15.17    0.72
   3   7   3   14.01    0.69
   3   7   3   14.10    0.59
   3   7   3   14.21    0.66
   3   7   3   14.63    0.72
   4   7   3   15.34    0.75
   4   7   3   15.48    0.77
   4   7   3   14.72    0.73
   5   7   3   11.40    0.67
   5   7   3   12.63    0.68
   5   7   3   13.29    0.71
   6   7   3   29.50    1.22
   6   7   3   30.68    1.27
   6   7   3   29.88    1.26
   7   7   3   43.03    1.68
   7   7   3   45.26    1.74
   7   7   3   46.81    1.79
   8   7   3    1.51    0.36
   8   7   3    1.97    0.40
   8   7   3    1.47    0.36
   9   7   3   31.02    1.41
   9   7   3   29.27    1.35
   9   7   3   33.11    1.45
  10   7   3   15.25    0.99
  10   7   3   18.07    1.03
   3  -8  -3    0.08    0.36
   3  -8  -3   -0.40    0.33
  -3   8   3   -0.18    0.33
   2  -8  -3   31.77    1.44
   2  -8  -3   34.79    1.41
  -2   8   3   32.48    1.43
  -2   8   3   33.58    1.38
   1  -8  -3    1.43    0.38
   1  -8  -3    1.04    0.35
  -1   8   3    1.16    0.35
  -1   8   3    1.26    0.35
   0  -8  -3    0.06    0.28
   0  -8  -3    0.35    0.28
   0   8   3   -0.29    0.25
   0   8   3    0.11    0.24
   0   8   3    0.15    0.24
  -1  -8  -3    9.26    0.60
  -1  -8  -3    8.72    0.57
  -1  -8  -3    8.20    0.54
   1   8   3    8.59    0.56
   1   8   3    8.59    0.55
   1   8   3    8.54    0.54
   1   8   3    8.06    0.56
  -2  -8  -3   72.76    2.32
  -2  -8  -3   72.96    2.50
  -2  -8  -3   68.87    2.54
   2   8   3   76.57    2.44
   2   8   3   74.83    2.50
   2   8   3   73.46    2.48
   2   8   3   75.25    2.55
   2   8   3   72.34    2.30
   3   8   3   35.14    1.39
   3   8   3   34.47    1.34
   3   8   3   34.90    1.37
   4   8   3    0.87    0.28
   4   8   3    1.20    0.30
   4   8   3    0.73    0.28
   5   8   3    9.55    0.63
   5   8   3    9.42    0.64
   5   8   3    9.87    0.63
   6   8   3    7.44    0.57
   6   8   3    7.50    0.59
   6   8   3    6.43    0.57
   7   8   3  102.81    3.65
   7   8   3  109.99    3.56
   7   8   3  103.56    3.45
   8   8   3   48.10    2.00
   8   8   3   51.85    1.99
   8   8   3   51.38    1.93
   9   8   3    4.07    0.54
   9   8   3    4.90    0.59
   9   8   3    4.15    0.58
  10   8   3    0.58    0.38
  10   8   3    0.47    0.39
  10   8   3    0.55    0.35
   2  -9  -3    9.64    0.80
   2  -9  -3   11.99    0.83
  -2   9   3   12.48    0.82
   1  -9  -3    0.24    0.35
   1  -9  -3   -0.30    0.33
  -1   9   3   -0.12    0.32
  -1   9   3   -0.12    0.28
   0  -9  -3   12.66    0.78
   0  -9  -3   11.46    0.77
   0   9   3   12.15    0.74
   0   9   3   13.20    0.78
  -1  -9  -3  115.03    3.52
   1   9   3  109.06    3.48
   1   9   3  113.18    3.68
  -2  -9  -3   32.85    1.26
   2   9   3   32.42    1.35
   2   9   3   30.75    1.23
   3   9   3   -0.02    0.27
   3   9   3    0.08    0.27
   3   9   3    0.64    0.31
   4   9   3   22.05    1.04
   4   9   3   19.74    0.98
   4   9   3   20.46    1.01
   5   9   3   45.94    1.81
   5   9   3   46.32    1.79
   5   9   3   44.93    1.74
   6   9   3   40.33    1.65
   6   9   3   38.35    1.66
   6   9   3   42.39    1.62
   7   9   3    1.57    0.42
   7   9   3    1.17    0.37
   7   9   3    1.17    0.39
   8   9   3    0.00    0.32
   8   9   3    0.12    0.32
   8   9   3    0.00    0.29
   9   9   3    9.56    0.77
   9   9   3    8.28    0.74
   9   9   3    9.81    0.78
   0 -10  -3    9.46    0.79
   0  10   3   10.03    0.76
  -1 -10  -3   -0.16    0.35
   1  10   3    0.52    0.37
   2  10   3   20.98    1.10
   3  10   3   54.46    2.06
   3  10   3   58.02    2.15
   4  10   3   21.94    1.07
   4  10   3   21.13    1.06
   4  10   3   19.80    1.07
   5  10   3    1.17    0.38
   5  10   3    1.13    0.41
   5  10   3    1.08    0.38
   6  10   3    8.44    0.69
   6  10   3    7.82    0.67
   6  10   3    7.87    0.68
   7  10   3   12.77    0.84
   7  10   3   12.33    0.86
   7  10   3   12.68    0.87
   8  10   3   19.12    1.06
   8  10   3   17.77    1.08
   8  10   3   18.46    1.08
   4  11   3   11.33    0.84
   4  11   3   11.31    0.80
   5  11   3   10.86    0.81
   5  11   3   11.42    0.84
   7   8  -4    0.21    0.36
   7   8  -4    0.27    0.35
   7   8  -4    0.55    0.35
   6   8  -4    0.09    0.30
   6   8  -4    0.15    0.33
   6   8  -4    0.10    0.34
   5   8  -4    1.47    0.40
   5   8  -4    1.13    0.41
   4   8  -4   15.40    0.89
   4   8  -4   14.75    0.95
   3   8  -4   53.86    1.96
   3   8  -4   49.27    2.06
   2   8  -4    0.58    0.38
   2   8  -4    0.02    0.32
   1   8  -4    0.62    0.37
   1   8  -4    0.71    0.39
   9   7  -4    7.42    0.71
   9   7  -4    5.62    0.60
   9   7  -4    6.02    0.64
   8   7  -4    4.60    0.58
   8   7  -4    5.69    0.58
   8   7  -4    5.13    0.59
   7   7  -4   28.67    1.35
   7   7  -4   29.18    1.25
   7   7  -4   27.75    1.30
   6   7  -4   56.39    2.13
   6   7  -4   54.64    2.02
   6   7  -4   56.82    1.98
   6   7  -4   56.87    2.17
   5   7  -4    9.25    0.64
   5   7  -4    9.00    0.70
   5   7  -4    8.87    0.64
   4   7  -4    0.72    0.32
   4   7  -4    0.38    0.33
   3   7  -4   59.45    2.07
   3   7  -4   56.54    2.18
   2   7  -4   88.24    3.12
   2   7  -4   91.51    2.97
   1   7  -4    9.34    0.73
   1   7  -4    9.96    0.70
   0   7  -4    1.77    0.42
   0   7  -4    2.28    0.47
  -1   7  -4   24.87    1.28
  -1   7  -4   24.57    1.19
  -2   7  -4    3.75    0.55
   9   6  -4   16.15    0.89
   9   6  -4   16.89    0.95
   9   6  -4   16.44    1.03
   8   6  -4   31.66    1.51
   8   6  -4   33.55    1.36
   8   6  -4   34.18    1.43
   7   6  -4   -0.26    0.22
   7   6  -4   -0.12    0.25
   7   6  -4    0.04    0.27
   7   6  -4   -0.13    0.28
   6   6  -4   40.09    1.52
   6   6  -4   42.88    1.62
   6   6  -4   41.00    1.48
   6   6  -4   36.98    1.62
   5   6  -4   28.64    1.19
   5   6  -4   31.37    1.23
   5   6  -4   30.79    1.29
   5   6  -4   29.56    1.28
   4   6  -4    0.69    0.29
   4   6  -4    0.56    0.26
   4   6  -4    1.11    0.33
   3   6  -4   54.62    2.05
   3   6  -4   57.90    1.96
   2   6  -4    0.32    0.27
   2   6  -4    0.36    0.27
   1   6  -4   18.12    0.91
   1   6  -4   19.31    0.98
   0   6  -4   24.15    1.15
   0   6  -4   23.50    1.08
  -1   6  -4   12.58    0.77
  -1   6  -4   12.17    0.83
  -2   6  -4    4.34    0.55
  -3   6  -4    7.14    0.66
  10   5  -4   15.46    1.02
  10   5  -4   15.05    0.92
   9   5  -4    5.87    0.60
   9   5  -4    6.47    0.57
   9   5  -4    5.77    0.63
   8   5  -4    2.61    0.41
   8   5  -4    3.72    0.45
   8   5  -4    3.18    0.51
   7   5  -4   19.53    1.03
   7   5  -4   20.20    0.96
   7   5  -4   19.80    0.88
   7   5  -4   20.00    0.91
   6   5  -4   53.38    1.90
   6   5  -4   51.13    1.76
   6   5  -4   53.08    1.81
   6   5  -4   49.94    1.97
   5   5  -4    9.75    0.62
   5   5  -4    9.55    0.57
   5   5  -4    9.85    0.62
   5   5  -4    9.02    0.56
   4   5  -4    6.27    0.51
   4   5  -4    7.12    0.49
   4   5  -4    6.82    0.48
   4   5  -4    7.02    0.49
   3   5  -4   29.01    1.17
   3   5  -4   31.37    1.18
   3   5  -4   29.82    1.22
   2   5  -4   77.41    2.47
   2   5  -4   75.05    2.58
   1   5  -4    9.40    0.59
   1   5  -4    9.94    0.63
   0   5  -4    0.13    0.24
   0   5  -4   -0.06    0.21
  -1   5  -4   34.20    1.32
  -1   5  -4   32.09    1.39
  -2   5  -4   42.13    1.58
   2  -5   4   40.68    1.56
  -3   5  -4    1.00    0.36
   3  -5   4    0.79    0.32
  -4   5  -4    2.32    0.46
   4  -5   4    1.58    0.40
  -5   5  -4    1.88    0.46
   5  -5   4    1.28    0.45
   5  -5   4    1.00    0.41
  10   4  -4    5.48    0.69
  10   4  -4    5.61    0.61
   9   4  -4    8.06    0.63
   9   4  -4    8.92    0.72
   8   4  -4   13.91    0.78
   8   4  -4   13.81    0.85
   8   4  -4   13.57    0.71
   8   4  -4   13.60    0.71
   7   4  -4    2.66    0.35
   7   4  -4    2.46    0.34
   7   4  -4    3.95    0.43
   7   4  -4    3.59    0.47
   6   4  -4   20.75    1.01
   6   4  -4   21.66    0.89
   6   4  -4   20.75    0.88
   6   4  -4   21.39    0.93
   5   4  -4  147.36    4.77
   5   4  -4  149.32    4.33
   5   4  -4  145.44    4.54
   5   4  -4  141.28    4.39
   4   4  -4   15.79    0.71
   4   4  -4   14.87    0.72
   4   4  -4   14.76    0.69
   4   4  -4   15.42    0.75
   3   4  -4    4.73    0.37
   3   4  -4    5.13    0.40
   3   4  -4    4.37    0.37
   2   4  -4    0.06    0.12
   2   4  -4    0.11    0.18
   2   4  -4    0.08    0.18
   1   4  -4   19.37    0.87
   1   4  -4   19.87    0.85
   0   4  -4  251.59    7.19
   0   4  -4  238.52    7.57
   0  -4   4  259.18    7.66
  -1   4  -4   20.59    0.97
  -1   4  -4   20.38    0.90
   1  -4   4   20.73    0.86
  -2   4  -4    0.79    0.27
   2  -4   4   -0.06    0.21
  -3   4  -4   20.85    0.96
   3  -4   4   21.10    0.97
  -4   4  -4   32.32    1.28
   4  -4   4   28.47    1.29
  -5   4  -4   37.16    1.48
   5  -4   4   36.39    1.57
   5  -4   4   35.45    1.47
  -6   4  -4    4.44    0.59
   6  -4   4    4.50    0.56
   6  -4   4    3.46    0.56
  10   3  -4   -0.09    0.34
   9   3  -4    0.42    0.34
   9   3  -4    0.42    0.29
   8   3  -4   14.72    0.73
   8   3  -4   13.43    0.83
   8   3  -4   13.56    0.75
   7   3  -4   19.85    1.02
   7   3  -4   22.12    0.91
   7   3  -4   21.86    0.88
   7   3  -4   20.57    0.92
   6   3  -4   18.05    0.75
   6   3  -4   19.07    0.79
   6   3  -4   17.41    0.89
   6   3  -4   17.19    0.80
   5   3  -4    4.92    0.39
   5   3  -4    4.51    0.36
   5   3  -4    4.54    0.34
   5   3  -4    5.73    0.44
   4   3  -4   68.53    2.19
   4   3  -4   71.83    2.40
   4   3  -4   67.30    2.17
   4   3  -4   70.30    2.27
   3   3  -4   44.84    1.53
   3   3  -4   49.50    1.61
   3   3  -4   45.86    1.65
   3   3  -4   46.59    1.55
   2   3  -4   45.64    1.55
   2   3  -4   48.90    1.63
   2   3  -4   46.54    1.61
   1   3  -4   65.42    2.19
   1   3  -4   69.46    2.19
   1   3  -4   65.85    2.11
  -1  -3   4   66.84    2.12
   0   3  -4   52.35    1.81
   0   3  -4   50.48    1.72
   0  -3   4   55.45    1.75
  -1   3  -4  111.51    3.53
  -1   3  -4  108.06    3.32
   1  -3   4  111.86    3.51
  -2   3  -4   34.62    1.25
   2  -3   4   33.48    1.27
  -3   3  -4   15.75    0.75
   3  -3   4   16.60    0.80
  -4   3  -4    8.19    0.55
   4  -3   4    8.03    0.59
  -5   3  -4   30.22    1.24
   5  -3   4   29.53    1.31
  -6   3  -4    9.89    0.68
   6  -3   4   10.57    0.71
   6  -3   4    9.75    0.75
  -7   3  -4    1.29    0.41
   7  -3   4    0.80    0.42
   7  -3   4    1.56    0.44
  10   2  -4   24.35    1.26
   9   2  -4   36.89    1.49
   9   2  -4   38.76    1.43
   9   2  -4   35.80    1.60
   8   2  -4   54.49    1.81
   8   2  -4   50.08    2.02
   8   2  -4   52.89    1.89
   7   2  -4    0.85    0.25
   7   2  -4    0.62    0.28
   7   2  -4    0.64    0.23
   6   2  -4   15.17    0.80
   6   2  -4   16.09    0.66
   6   2  -4   16.01    0.70
   6   2  -4   14.48    0.68
   5   2  -4  178.41    5.42
   5   2  -4  182.99    5.25
   5   2  -4  178.21    5.74
   5   2  -4  177.31    5.18
   4   2  -4  170.62    5.04
   4   2  -4  176.58    5.49
   4   2  -4  167.88    4.97
   4   2  -4  173.74    5.20
   3   2  -4    9.06    0.43
   3   2  -4    8.62    0.45
   3   2  -4    8.96    0.44
   3   2  -4    9.00    0.48
  -3  -2   4    9.01    0.34
   2   2  -4    2.69    0.26
   2   2  -4    2.98    0.25
   2   2  -4    3.34    0.25
  -2  -2   4    3.09    0.18
   1   2  -4    1.50    0.21
   1   2  -4    1.30    0.20
   1   2  -4    1.01    0.15
  -1  -2   4    1.27    0.15
   0   2  -4   30.43    1.14
   0   2  -4   32.79    1.11
   0   2  -4   32.30    1.08
   0  -2   4   31.53    1.09
  -1   2  -4    2.03    0.27
  -1   2  -4    1.96    0.24
   1  -2   4    2.31    0.23
  -2   2  -4    1.40    0.23
   2  -2   4    1.46    0.23
  -3   2  -4   12.26    0.59
   3  -2   4   12.14    0.63
  -4   2  -4    1.06    0.26
   4  -2   4    1.52    0.31
  -5   2  -4    2.12    0.34
   5  -2   4    2.26    0.39
  -6   2  -4   12.23    0.71
   6  -2   4   11.90    0.77
   6  -2   4   12.51    0.72
   7  -2   4    4.48    0.59
  10   1  -4    0.31    0.35
   9   1  -4    1.32    0.38
   9   1  -4    2.30    0.38
   8   1  -4   17.01    0.95
   8   1  -4   17.86    0.84
   8   1  -4   20.22    0.90
   7   1  -4  113.22    3.50
   7   1  -4  114.12    3.36
   7   1  -4  102.57    3.70
   6   1  -4    5.41    0.41
   6   1  -4    5.44    0.39
   6   1  -4    4.96    0.45
   6   1  -4    6.71    0.39
   5   1  -4    6.08    0.34
   5   1  -4    5.50    0.44
   5   1  -4    5.79    0.39
   5   1  -4    5.86    0.32
   5   1  -4    6.04    0.35
  -5  -1   4    5.93    0.34
   4   1  -4   88.42    2.76
   4   1  -4   90.40    2.67
   4   1  -4   90.48    2.99
   4   1  -4   91.86    2.80
   4   1  -4   87.06    2.68
  -4  -1   4   89.22    2.80
   3   1  -4  278.91    8.47
   3   1  -4  272.86    8.02
   3   1  -4  264.87    7.67
   3   1  -4  274.64    8.23
   3   1  -4  269.40    7.80
  -3  -1   4  272.87    8.23
   2   1  -4    1.18    0.19
   2   1  -4    0.78    0.15
   2   1  -4    1.60    0.16
  -2  -1   4    1.30    0.14
   1   1  -4   10.19    0.46
   1   1  -4   10.45    0.44
   1   1  -4    9.75    0.46
  -1  -1   4   11.16    0.43
   0   1  -4   14.32    0.56
   0   1  -4   12.62    0.53
   0   1  -4   13.86    0.56
   0  -1   4   13.59    0.54
  -1   1  -4  262.69    7.91
  -1   1  -4  252.98    7.28
   1  -1   4  259.33    7.88
  -2   1  -4  172.58    5.07
   2  -1   4  182.45    5.51
  -3   1  -4    0.08    0.14
   3  -1   4    0.04    0.16
  -4   1  -4   11.36    0.55
   4  -1   4   11.21    0.61
  -5   1  -4  125.47    3.76
   5  -1   4  127.18    4.12
  -6   1  -4  143.43    4.32
   6  -1   4  138.69    4.73
   6  -1   4  153.54    4.34
   7  -1   4    1.47    0.39
   8  -1   4    0.19    0.34
   9   0  -4    6.59    0.54
   9   0  -4    6.14    0.59
   8   0  -4   10.87    0.72
   8   0  -4   11.59    0.67
   8   0  -4   11.74    0.71
   7   0  -4   28.62    1.14
   7   0  -4   27.18    1.08
   7   0  -4   26.36    1.18
   6   0  -4    0.39    0.19
   6   0  -4    0.51    0.24
   6   0  -4    0.51    0.19
   6   0  -4    0.75    0.23
   5   0  -4    4.67    0.31
   5   0  -4    4.63    0.32
   5   0  -4    4.47    0.35
   5   0  -4    4.74    0.40
  -5   0   4    4.68    0.32
   4   0  -4   80.62    2.47
   4   0  -4   81.67    2.70
   4   0  -4   79.68    2.56
   4   0  -4   81.37    2.37
   4   0  -4   78.18    2.42
  -4   0   4   79.63    2.57
   3   0  -4    7.37    0.39
   3   0  -4    8.29    0.32
   3   0  -4    8.15    0.35
   3   0  -4    7.91    0.45
  -3   0   4    8.23    0.38
   2   0  -4   38.37    1.17
   2   0  -4   35.70    1.19
   2   0  -4   35.68    1.31
  -2   0   4   38.27    1.24
   1   0  -4    6.77    0.35
   1   0  -4    6.55    0.28
   1   0  -4    6.09    0.32
  -1   0   4    6.81    0.32
   0   0  -4  169.85    5.32
   0   0  -4  184.16    5.58
   0   0  -4  181.52    5.09
   0   0   4  183.80    5.51
  -1   0  -4   17.94    0.63
  -1   0  -4   17.06    0.65
   1   0   4   18.34    0.69
  -2   0  -4  328.87    9.82
  -2   0  -4  317.94    8.98
   2   0   4  316.34    9.81
   2   0   4  323.66    9.79
  -3   0  -4  134.49    4.01
  -3   0  -4  144.80    4.33
   3   0   4  137.97    4.41
   3   0   4  143.31    4.33
  -4   0  -4   15.08    0.60
   4   0   4   14.08    0.69
  -5   0  -4   49.73    1.59
   5   0   4   48.92    1.78
   6   0   4   21.75    1.00
   7   0   4   20.10    1.01
   8   0   4   33.17    1.47
   9   0   4    7.66    0.71
   9  -1  -4    1.76    0.37
   9  -1  -4    1.17    0.39
   8  -1  -4    0.75    0.31
   8  -1  -4    0.30    0.27
   8  -1  -4    0.55    0.33
   7  -1  -4   40.34    1.53
   7  -1  -4   36.39    1.52
   7  -1  -4   39.69    1.42
   6  -1  -4   11.16    0.59
   6  -1  -4   11.07    0.62
   6  -1  -4   10.65    0.63
   5  -1  -4    0.75    0.22
   5  -1  -4    1.25    0.24
   5  -1  -4    0.87    0.18
   5  -1  -4    0.74    0.21
  -5   1   4    0.60    0.20
   4  -1  -4   66.95    2.31
   4  -1  -4   68.34    2.17
   4  -1  -4   74.25    2.19
   4  -1  -4   73.11    2.40
  -4   1   4   69.79    2.32
   3  -1  -4   28.08    0.90
   3  -1  -4   26.92    1.06
   3  -1  -4   27.92    0.96
   3  -1  -4   27.61    1.00
  -3   1   4   27.70    1.01
   2  -1  -4   61.86    1.92
   2  -1  -4   64.54    2.14
  -2   1   4   65.53    2.07
   1  -1  -4   34.80    1.08
   1  -1  -4   35.20    1.21
  -1   1   4   32.15    1.16
   0  -1  -4   39.09    1.22
   0  -1  -4   38.53    1.35
   0   1   4   41.92    1.35
  -1  -1  -4   70.87    2.25
  -1  -1  -4   70.47    2.05
   1   1   4   69.48    2.27
   1   1   4   70.57    2.25
  -2  -1  -4   11.48    0.50
  -2  -1  -4   12.99    0.47
   2   1   4   14.74    0.53
   2   1   4   13.07    0.56
  -3  -1  -4   -0.03    0.09
  -3  -1  -4    0.08    0.09
   3   1   4    0.00    0.12
   3   1   4    0.04    0.10
  -4  -1  -4    2.90    0.21
   4   1   4    2.62    0.29
   4   1   4    2.72    0.23
  -5  -1  -4   52.34    1.59
   5   1   4   50.18    1.82
   6   1   4   42.44    1.61
   7   1   4    0.18    0.27
   8   1   4    0.74    0.33
   9   1   4   35.78    1.59
   9  -2  -4    0.36    0.32
   9  -2  -4    0.78    0.42
   8  -2  -4   21.19    1.10
   8  -2  -4   23.38    1.03
   7  -2  -4   12.31    0.74
   7  -2  -4   12.66    0.70
   7  -2  -4   12.52    0.71
   6  -2  -4   58.12    2.04
   6  -2  -4   56.43    2.03
   6  -2  -4   54.03    1.88
   5  -2  -4   25.25    0.96
   5  -2  -4   22.61    1.00
   5  -2  -4   23.83    1.01
  -5   2   4   23.95    1.01
   4  -2  -4    3.12    0.30
   4  -2  -4    3.21    0.32
   4  -2  -4    3.26    0.32
  -4   2   4    3.06    0.32
   3  -2  -4   26.87    1.02
   3  -2  -4   27.18    1.05
   3  -2  -4   26.82    0.95
  -3   2   4   26.21    1.01
   2  -2  -4  291.66    9.33
   2  -2  -4  307.17    9.20
   2  -2  -4  306.35    8.46
  -2   2   4  301.44    9.20
   1  -2  -4  318.96    9.88
   1  -2  -4  319.80    8.94
  -1   2   4  323.21    9.74
   0  -2  -4    6.30    0.32
   0  -2  -4    5.37    0.27
   0   2   4    5.51    0.32
   0   2   4    6.80    0.32
  -1  -2  -4   52.15    1.67
  -1  -2  -4   48.18    1.48
   1   2   4   49.82    1.66
   1   2   4   50.83    1.68
  -2  -2  -4  173.74    5.35
  -2  -2  -4  173.21    4.81
   2   2   4  173.00    5.35
   2   2   4  168.67    5.34
  -3  -2  -4  612.83   16.67
   3   2   4  574.33   18.23
   3   2   4  626.34   18.43
  -4  -2  -4   19.52    0.62
   4   2   4   19.13    0.75
   4   2   4   18.91    0.80
   5   2   4   15.19    0.73
   5   2   4   16.46    0.67
   6   2   4    8.63    0.56
   6   2   4    9.42    0.49
   7   2   4    7.95    0.58
   8   2   4   21.58    1.06
   9   2   4    1.37    0.40
  10   2   4    1.47    0.46
  10   2   4    1.63    0.48
   8  -3  -4   34.18    1.40
   7  -3  -4   24.19    1.08
   7  -3  -4   25.98    1.21
   6  -3  -4   -0.21    0.25
   6  -3  -4   -0.05    0.22
   6  -3  -4    0.04    0.22
   5  -3  -4    9.04    0.55
   5  -3  -4   10.04    0.62
   5  -3  -4    9.01    0.56
  -5   3   4    9.61    0.60
   4  -3  -4  103.92    3.10
   4  -3  -4   99.62    3.35
   4  -3  -4  106.91    3.37
  -4   3   4   97.25    3.34
   3  -3  -4   42.83    1.53
   3  -3  -4   41.54    1.52
   3  -3  -4   41.78    1.41
  -3   3   4   43.16    1.53
   2  -3  -4    0.22    0.15
   2  -3  -4    0.07    0.15
   2  -3  -4    1.13    0.21
  -2   3   4    0.26    0.15
   1  -3  -4  153.76    4.44
   1  -3  -4  155.09    4.91
  -1   3   4  155.43    4.86
  -1   3   4  157.83    4.89
   0  -3  -4    7.96    0.35
   0  -3  -4    8.61    0.42
   0   3   4    8.62    0.41
   0   3   4    8.01    0.42
  -1  -3  -4   86.68    2.40
  -1  -3  -4   81.48    2.70
   1   3   4   82.06    2.69
   1   3   4   84.14    2.69
  -2  -3  -4    1.39    0.19
  -2  -3  -4    1.37    0.12
   2   3   4    1.23    0.20
   2   3   4    1.68    0.17
   2   3   4    1.54    0.20
   3   3   4   79.67    2.48
   3   3   4   76.64    2.57
   3   3   4   79.58    2.57
   4   3   4  116.72    3.58
   4   3   4  113.55    3.68
   4   3   4  114.42    3.67
   5   3   4   12.32    0.60
   5   3   4   12.66    0.65
   5   3   4   13.82    0.65
   6   3   4   36.80    1.47
   6   3   4   39.22    1.42
   6   3   4   39.13    1.46
   7   3   4    2.78    0.34
   7   3   4    2.15    0.35
   7   3   4    2.45    0.39
   8   3   4   15.95    0.92
   8   3   4   16.80    0.88
   9   3   4   60.78    2.37
   9   3   4   63.13    2.33
  10   3   4   19.24    1.17
  10   3   4   23.65    1.19
   7  -4  -4    0.48    0.31
   7  -4  -4    0.72    0.38
   6  -4  -4    8.56    0.61
   6  -4  -4    8.36    0.66
   5  -4  -4   73.81    2.61
   5  -4  -4   72.79    2.40
  -5   4   4   74.18    2.61
   4  -4  -4    0.10    0.20
   4  -4  -4    0.06    0.19
   4  -4  -4   -0.09    0.22
  -4   4   4   -0.15    0.20
  -4   4   4    0.11    0.22
   3  -4  -4   10.99    0.58
   3  -4  -4   10.92    0.59
   3  -4  -4   11.76    0.63
  -3   4   4   11.64    0.59
  -3   4   4   11.54    0.62
   2  -4  -4   10.57    0.52
   2  -4  -4   11.12    0.58
   2  -4  -4    9.73    0.54
  -2   4   4   11.46    0.58
  -2   4   4   10.34    0.52
   1  -4  -4   38.27    1.39
   1  -4  -4   38.92    1.25
   1  -4  -4   35.41    1.35
  -1   4   4   38.47    1.25
  -1   4   4   35.38    1.34
  -1   4   4   41.19    1.21
  -1   4   4   38.00    1.38
   0  -4  -4   25.24    0.96
   0  -4  -4   24.34    0.85
   0   4   4   26.57    0.83
   0   4   4   24.31    0.95
   0   4   4   26.19    0.83
   0   4   4   24.79    0.85
   0   4   4   24.65    0.97
  -1  -4  -4   85.27    2.53
  -1  -4  -4   84.71    2.85
   1   4   4   85.55    2.84
   1   4   4   91.77    2.67
   1   4   4   91.76    2.62
   1   4   4   87.82    2.85
  -2  -4  -4   20.09    0.63
  -2  -4  -4   18.40    0.79
   2   4   4   19.23    0.79
   2   4   4   20.56    0.73
   2   4   4   20.12    0.81
  -3  -4  -4   95.87    2.62
   3   4   4   94.86    2.92
   3   4   4   90.06    3.05
   3   4   4   94.99    3.05
   4   4   4   99.89    3.17
   4   4   4   99.09    3.28
   4   4   4  103.36    3.28
   5   4   4   67.42    2.29
   5   4   4   69.26    2.30
   5   4   4   65.26    2.25
   6   4   4   72.47    2.48
   6   4   4   73.21    2.49
   6   4   4   73.52    2.48
   7   4   4   14.17    0.74
   7   4   4   14.28    0.73
   7   4   4   14.77    0.80
   8   4   4    4.96    0.52
   8   4   4    5.17    0.46
   8   4   4    5.16    0.48
   9   4   4    0.21    0.31
   9   4   4    0.01    0.29
  10   4   4   18.32    1.03
  10   4   4   19.62    1.11
   7  -5  -4    0.20    0.34
   7  -5  -4    0.42    0.40
   6  -5  -4    0.67    0.37
   6  -5  -4    0.70    0.35
   5  -5  -4    4.63    0.55
   5  -5  -4    5.14    0.50
  -5   5   4    4.32    0.50
   4  -5  -4   19.05    0.91
   4  -5  -4   21.70    1.02
  -4   5   4   20.49    0.99
  -4   5   4   19.92    0.91
   3  -5  -4    3.83    0.43
   3  -5  -4    5.01    0.41
   3  -5  -4    3.71    0.39
  -3   5   4    3.37    0.42
  -3   5   4    3.78    0.39
   2  -5  -4    2.26    0.34
   2  -5  -4    1.88    0.29
   2  -5  -4    2.25    0.30
  -2   5   4    2.05    0.29
  -2   5   4    2.33    0.33
   1  -5  -4   12.92    0.66
   1  -5  -4   11.62    0.58
   1  -5  -4   12.78    0.61
  -1   5   4   12.61    0.59
  -1   5   4   13.54    0.53
  -1   5   4   13.47    0.66
  -1   5   4   12.21    0.60
   0  -5  -4  101.20    3.03
   0  -5  -4  102.14    3.34
   0   5   4  105.48    3.13
   0   5   4   99.83    3.34
   0   5   4  100.61    3.03
   0   5   4  102.36    3.33
   0   5   4  108.95    3.06
  -1  -5  -4  180.58    5.16
  -1  -5  -4  179.81    5.73
   1   5   4  181.32    5.68
   1   5   4  180.23    5.73
   1   5   4  185.56    5.30
   1   5   4  182.73    5.42
   1   5   4  183.32    5.16
  -2  -5  -4   59.58    2.13
  -2  -5  -4   64.51    1.86
   2   5   4   63.29    1.98
   2   5   4   66.30    2.02
   2   5   4   60.86    2.12
   2   5   4   60.35    2.13
   2   5   4   65.53    1.86
  -3  -5  -4   60.33    1.74
   3   5   4   60.52    2.06
   3   5   4   60.82    2.09
   3   5   4   60.71    1.98
   4   5   4  317.39    9.92
   4   5   4  321.66    9.80
   4   5   4  318.68    9.50
   5   5   4  242.74    7.18
   5   5   4  224.63    6.97
   5   5   4  223.61    7.25
   6   5   4   54.68    1.94
   6   5   4   52.20    1.90
   6   5   4   54.05    1.91
   7   5   4    6.31    0.49
   7   5   4    6.20    0.49
   7   5   4    6.63    0.53
   8   5   4    3.35    0.43
   8   5   4    3.87    0.45
   8   5   4    3.44    0.47
   9   5   4   50.54    2.06
   9   5   4   56.48    2.04
   9   5   4   53.58    2.04
  10   5   4   17.03    0.97
  10   5   4   18.99    1.07
   6  -6  -4   11.97    0.89
   6  -6  -4   11.02    0.79
  -6   6   4   12.10    0.81
   5  -6  -4   19.65    1.00
   5  -6  -4   19.58    1.09
  -5   6   4   20.28    1.00
   4  -6  -4    5.46    0.57
   4  -6  -4    3.88    0.47
  -4   6   4    3.93    0.51
  -4   6   4    5.06    0.51
   3  -6  -4   34.49    1.36
   3  -6  -4   36.04    1.49
  -3   6   4   36.12    1.36
  -3   6   4   35.58    1.47
   2  -6  -4  108.75    3.63
   2  -6  -4  113.58    3.39
   2  -6  -4  106.90    3.67
  -2   6   4  113.90    3.38
  -2   6   4  108.22    3.67
   1  -6  -4   51.83    1.73
   1  -6  -4   53.24    1.90
   1  -6  -4   50.27    1.83
  -1   6   4   51.26    1.82
  -1   6   4   50.70    1.71
  -1   6   4   54.94    1.91
   0  -6  -4    5.98    0.47
   0  -6  -4    5.39    0.40
   0  -6  -4    5.37    0.38
   0   6   4    5.97    0.36
   0   6   4    5.54    0.39
   0   6   4    5.41    0.44
   0   6   4    4.97    0.37
  -1  -6  -4  103.33    3.52
  -1  -6  -4  108.72    3.18
   1   6   4  107.99    3.17
   1   6   4  112.08    3.27
   1   6   4  106.52    3.50
   1   6   4  106.40    3.52
   1   6   4  110.36    3.34
  -2  -6  -4   41.02    1.33
  -2  -6  -4   44.13    1.56
   2   6   4   43.09    1.44
   2   6   4   42.21    1.33
   2   6   4   42.18    1.46
   2   6   4   40.50    1.52
   2   6   4   43.71    1.56
   3   6   4   15.03    0.67
   3   6   4   14.67    0.69
   3   6   4   15.60    0.74
   3   6   4   15.04    0.68
   4   6   4   12.53    0.62
   4   6   4   12.04    0.65
   4   6   4   12.14    0.62
   4   6   4   12.68    0.64
   5   6   4   40.30    1.47
   5   6   4   38.03    1.50
   5   6   4   39.35    1.46
   6   6   4   36.00    1.46
   6   6   4   36.01    1.43
   6   6   4   39.21    1.44
   7   6   4    0.76    0.29
   7   6   4    0.86    0.28
   7   6   4    0.48    0.27
   8   6   4   11.38    0.71
   8   6   4   11.27    0.74
   9   6   4    0.08    0.29
   9   6   4    0.05    0.29
  10   6   4   17.52    1.04
  10   6   4   16.22    0.97
   5  -7  -4    2.59    0.54
   5  -7  -4    3.65    0.54
  -5   7   4    3.75    0.54
   4  -7  -4   44.09    1.72
   4  -7  -4   43.54    1.84
  -4   7   4   43.29    1.69
   3  -7  -4   21.26    1.02
   3  -7  -4   19.35    1.07
  -3   7   4   20.64    1.07
  -3   7   4   22.73    1.02
   2  -7  -4   44.71    1.75
   2  -7  -4   42.26    1.60
  -2   7   4   43.90    1.59
  -2   7   4   43.69    1.73
   1  -7  -4   49.15    1.91
   1  -7  -4   52.00    1.77
   1  -7  -4   51.50    1.85
  -1   7   4   53.21    1.84
  -1   7   4   51.20    1.75
  -1   7   4   50.04    1.90
   0  -7  -4   21.74    0.96
   0  -7  -4   24.12    1.03
   0  -7  -4   20.94    0.90
   0   7   4   21.60    0.94
   0   7   4   21.75    0.90
   0   7   4   23.54    1.01
  -1  -7  -4   25.99    1.14
  -1  -7  -4   27.27    1.03
  -1  -7  -4   28.40    1.14
   1   7   4   29.07    1.06
   1   7   4   27.99    1.15
   1   7   4   29.26    1.08
   1   7   4   28.56    1.13
   1   7   4   26.76    1.02
  -2  -7  -4    4.63    0.41
  -2  -7  -4    4.06    0.33
   2   7   4    4.58    0.39
   2   7   4    4.74    0.40
   2   7   4    4.30    0.33
   2   7   4    4.08    0.39
   2   7   4    3.94    0.37
   3   7   4    0.89    0.24
   3   7   4    0.48    0.24
   3   7   4    0.83    0.25
   3   7   4    0.88    0.25
   4   7   4   47.46    1.70
   4   7   4   46.89    1.66
   4   7   4   46.90    1.77
   4   7   4   47.92    1.70
   5   7   4   39.46    1.49
   5   7   4   38.41    1.57
   5   7   4   44.45    1.53
   5   7   4   39.78    1.52
   6   7   4    1.46    0.29
   6   7   4    1.22    0.31
   6   7   4    1.51    0.31
   6   7   4    1.15    0.30
   7   7   4   48.79    1.81
   7   7   4   47.32    1.87
   7   7   4   49.78    1.86
   8   7   4    7.64    0.63
   8   7   4    7.66    0.63
   9   7   4   21.11    1.09
   9   7   4   20.41    1.10
  10   7   4   -0.06    0.32
  10   7   4    0.02    0.33
   3  -8  -4   20.40    1.09
   3  -8  -4   24.14    1.21
  -3   8   4   20.82    1.07
  -3   8   4   21.81    1.16
   2  -8  -4   16.60    0.92
   2  -8  -4   17.13    0.98
  -2   8   4   17.89    0.92
  -2   8   4   18.60    0.99
   1  -8  -4    6.27    0.57
   1  -8  -4    5.95    0.60
  -1   8   4    6.76    0.58
  -1   8   4    6.40    0.56
   0  -8  -4    5.52    0.52
   0  -8  -4    5.31    0.49
   0   8   4    5.42    0.50
   0   8   4    5.60    0.50
  -1  -8  -4   52.79    1.93
  -1  -8  -4   52.95    1.77
  -1  -8  -4   47.53    1.89
   1   8   4   52.14    1.92
   1   8   4   51.62    1.90
   1   8   4   52.00    1.75
   1   8   4   56.30    1.86
  -2  -8  -4   60.17    1.98
  -2  -8  -4   61.97    2.23
  -2  -8  -4   59.90    2.19
   2   8   4   62.11    1.98
   2   8   4   63.23    2.13
   2   8   4   60.70    2.18
   2   8   4   67.32    2.11
   2   8   4   60.87    2.21
   3   8   4    4.89    0.43
   3   8   4    4.48    0.43
   3   8   4    4.45    0.43
   3   8   4    4.72    0.45
   4   8   4   -0.13    0.21
   4   8   4    0.01    0.23
   4   8   4   -0.07    0.23
   4   8   4    0.07    0.20
   5   8   4    5.30    0.51
   5   8   4    5.54    0.51
   5   8   4    5.21    0.48
   6   8   4   52.77    2.02
   6   8   4   52.79    1.97
   6   8   4   53.23    1.93
   7   8   4   35.13    1.42
   7   8   4   34.01    1.45
   7   8   4   32.48    1.45
   8   8   4    0.26    0.30
   8   8   4    0.36    0.32
   8   8   4    0.42    0.31
   9   8   4    1.32    0.39
   9   8   4    0.61    0.34
   9   8   4    1.43    0.43
  10   8   4   15.57    0.98
  10   8   4   14.18    0.96
  10   8   4   14.80    0.95
   2  -9  -4    0.02    0.40
   2  -9  -4    0.08    0.37
  -2   9   4    0.03    0.35
  -2   9   4   -0.08    0.34
   1  -9  -4   16.05    0.97
   1  -9  -4   18.75    0.96
  -1   9   4   18.45    0.93
  -1   9   4   16.35    0.96
   0  -9  -4   25.85    1.15
   0  -9  -4   25.22    1.21
   0   9   4   26.06    1.20
   0   9   4   25.05    1.12
  -1  -9  -4    3.94    0.49
  -1  -9  -4    4.25    0.50
   1   9   4    4.42    0.48
   1   9   4    4.03    0.48
  -2  -9  -4    0.57    0.32
  -2  -9  -4    0.47    0.30
   2   9   4    0.58    0.27
   2   9   4    0.68    0.33
   2   9   4    0.49    0.28
   2   9   4    0.41    0.27
  -3  -9  -4    0.18    0.29
   3   9   4    0.63    0.29
   3   9   4    0.23    0.29
   3   9   4    0.56    0.30
   4   9   4   18.82    0.93
   4   9   4   17.99    0.96
   4   9   4   20.50    0.98
   5   9   4   29.70    1.34
   5   9   4   32.17    1.34
   5   9   4   29.89    1.28
   6   9   4   16.04    0.90
   6   9   4   15.58    0.91
   6   9   4   16.34    0.92
   7   9   4   44.88    1.73
   7   9   4   43.44    1.80
   7   9   4   41.65    1.75
   8   9   4   36.39    1.61
   8   9   4   36.59    1.56
   8   9   4   35.16    1.57
   9   9   4   27.99    1.38
   9   9   4   25.71    1.31
   9   9   4   29.02    1.39
   0 -10  -4    4.05    0.54
   0 -10  -4    6.09    0.62
   0  10   4    4.22    0.53
  -1 -10  -4   18.11    0.95
   1  10   4   18.77    0.93
  -3 -10  -4   17.66    0.96
   3  10   4   16.18    0.92
   3  10   4   17.25    0.94
   3  10   4   16.79    0.90
  -4 -10  -4    6.79    0.63
   4  10   4    7.10    0.64
   4  10   4    6.59    0.62
   4  10   4    7.06    0.64
   5  10   4   22.34    1.13
   5  10   4   21.54    1.11
   5  10   4   20.97    1.09
   6  10   4   21.69    1.13
   6  10   4   21.49    1.11
   6  10   4   19.28    1.05
   7  10   4    8.99    0.73
   7  10   4    7.88    0.71
   7  10   4    9.20    0.72
   8  10   4    4.70    0.60
   8  10   4    4.92    0.65
   8  10   4    5.80    0.63
  -4 -11  -4    5.08    0.65
   4  11   4    6.32    0.63
   5  11   4    0.18    0.35
   5  11   4   -0.07    0.34
   5  11   4    0.24    0.38
   6   8  -5    6.38    0.69
   6   8  -5    7.01    0.65
   5   8  -5   22.72    1.16
   5   8  -5   25.76    1.29
   4   8  -5    3.74    0.58
   4   8  -5    3.17    0.51
   3   8  -5    2.19    0.48
   3   8  -5    1.66    0.48
   2   8  -5   21.31    1.14
   2   8  -5   21.64    1.21
   8   7  -5   20.03    1.03
   8   7  -5   20.03    1.09
   8   7  -5   21.58    1.19
   7   7  -5   20.72    0.99
   7   7  -5   19.90    1.00
   7   7  -5   17.25    1.05
   7   7  -5   19.70    1.06
   6   7  -5    5.41    0.62
   6   7  -5    5.35    0.56
   6   7  -5    5.36    0.58
   5   7  -5   -0.50    0.29
   5   7  -5    0.13    0.28
   4   7  -5   11.72    0.77
   4   7  -5   13.45    0.86
   3   7  -5   64.54    2.39
   3   7  -5   61.93    2.26
   2   7  -5    6.25    0.67
   2   7  -5    6.34    0.65
   1   7  -5    0.00    0.34
   1   7  -5    0.24    0.33
   0   7  -5    3.91    0.58
   0   7  -5    2.04    0.49
  -1   7  -5   23.15    1.21
   9   6  -5   23.73    1.29
   9   6  -5   22.10    1.14
   8   6  -5    8.41    0.62
   8   6  -5    7.01    0.70
   8   6  -5    8.13    0.69
   7   6  -5   12.89    0.86
   7   6  -5   13.60    0.83
   7   6  -5   12.85    0.74
   7   6  -5   13.45    0.77
   6   6  -5   46.05    1.74
   6   6  -5   43.84    1.64
   6   6  -5   45.23    1.63
   6   6  -5   39.14    1.74
   5   6  -5   68.33    2.38
   5   6  -5   61.68    2.22
   5   6  -5   67.17    2.42
   4   6  -5   60.32    2.13
   4   6  -5   61.70    2.23
   3   6  -5    2.27    0.41
   3   6  -5    2.95    0.44
   2   6  -5  127.99    4.27
   2   6  -5  133.98    4.10
   1   6  -5   20.43    1.06
   1   6  -5   20.61    1.03
   0   6  -5    7.48    0.64
   0   6  -5    8.54    0.70
  -1   6  -5    8.17    0.72
  -1   6  -5    7.86    0.66
  -2   6  -5    2.75    0.51
   9   5  -5   17.66    0.98
   9   5  -5   20.11    1.15
   8   5  -5   11.94    0.71
   8   5  -5   12.08    0.75
   8   5  -5   13.04    0.87
   8   5  -5   12.26    0.71
   7   5  -5    0.12    0.25
   7   5  -5    0.06    0.24
   7   5  -5   -0.20    0.28
   7   5  -5    0.31    0.27
   6   5  -5    3.14    0.42
   6   5  -5    2.69    0.44
   6   5  -5    2.69    0.37
   6   5  -5    3.55    0.44
   5   5  -5    2.74    0.41
   5   5  -5    3.29    0.42
   5   5  -5    3.78    0.43
   5   5  -5    3.39    0.41
   4   5  -5    2.90    0.39
   4   5  -5    2.36    0.37
   4   5  -5    2.46    0.37
   3   5  -5    0.13    0.24
   3   5  -5    0.37    0.22
   3   5  -5    0.37    0.25
   2   5  -5    5.91    0.51
   2   5  -5    6.28    0.53
   1   5  -5    2.73    0.41
   1   5  -5    3.68    0.46
   0   5  -5    2.32    0.40
   0   5  -5    2.30    0.39
  -1   5  -5   14.35    0.86
  -1   5  -5   13.73    0.79
  -2   5  -5    2.59    0.46
  -3   5  -5   -0.21    0.31
   3  -5   5   -0.01    0.29
  -4   5  -5   43.25    1.67
   4  -5   5   36.15    1.61
  10   4  -5   38.52    1.79
   9   4  -5    2.92    0.45
   9   4  -5    3.26    0.57
   8   4  -5    0.88    0.30
   8   4  -5    0.54    0.35
   8   4  -5    0.42    0.27
   7   4  -5    8.04    0.56
   7   4  -5    9.00    0.58
   7   4  -5    8.30    0.55
   7   4  -5    8.84    0.67
   6   4  -5   49.46    1.95
   6   4  -5   50.86    1.74
   6   4  -5   51.55    1.82
   6   4  -5   50.23    1.75
   5   4  -5   27.79    1.19
   5   4  -5   27.39    1.07
   5   4  -5   26.70    1.11
   5   4  -5   26.43    1.08
   4   4  -5   -0.07    0.19
   4   4  -5   -0.16    0.19
   4   4  -5    0.04    0.20
   3   4  -5    5.26    0.44
   3   4  -5    5.26    0.42
   3   4  -5    5.20    0.44
   2   4  -5  100.77    3.07
   2   4  -5   95.35    3.17
   1   4  -5  124.97    3.95
   1   4  -5  122.31    3.78
   0   4  -5    5.26    0.46
   0   4  -5    5.21    0.47
  -1   4  -5   61.73    2.15
  -1   4  -5   65.35    2.29
   1  -4   5   64.72    2.18
  -2   4  -5   16.99    0.84
   2  -4   5   16.62    0.81
  -3   4  -5   22.40    1.04
   3  -4   5   23.03    1.04
  -4   4  -5    6.00    0.57
   4  -4   5    5.97    0.56
  -5   4  -5    0.29    0.35
   5  -4   5    0.42    0.36
  10   3  -5   -0.17    0.35
   9   3  -5    2.73    0.53
   8   3  -5   20.08    0.91
   8   3  -5   18.84    0.92
   8   3  -5   18.68    1.06
   7   3  -5   30.39    1.16
   7   3  -5   29.05    1.17
   7   3  -5   27.46    1.32
   6   3  -5   13.29    0.80
   6   3  -5   14.39    0.70
   6   3  -5   14.10    0.69
   6   3  -5   14.31    0.66
   5   3  -5   12.29    0.71
   5   3  -5   12.80    0.60
   5   3  -5   11.48    0.61
   5   3  -5   12.06    0.62
   4   3  -5   28.30    1.19
   4   3  -5   30.42    1.12
   4   3  -5   29.64    1.07
   4   3  -5   28.15    1.10
   3   3  -5   61.79    2.15
   3   3  -5   61.79    2.02
   3   3  -5   62.28    2.06
   2   3  -5   29.93    1.16
   2   3  -5   33.16    1.18
   2   3  -5   30.96    1.18
   1   3  -5   75.42    2.37
   1   3  -5   66.84    2.28
   1   3  -5   72.62    2.38
  -1  -3   5   72.34    2.31
   0   3  -5  158.12    4.80
   0   3  -5  160.95    5.04
   0  -3   5  169.86    5.07
  -1   3  -5   77.18    2.60
  -1   3  -5   74.79    2.44
   1  -3   5   78.65    2.55
  -2   3  -5    9.57    0.58
   2  -3   5    9.48    0.55
  -3   3  -5    0.13    0.23
   3  -3   5    0.08    0.22
  -4   3  -5   72.18    2.40
   4  -3   5   72.60    2.56
  -5   3  -5   26.60    1.19
   5  -3   5   29.97    1.31
  -6   3  -5    4.48    0.56
   6  -3   5    4.33    0.53
   6  -3   5    3.72    0.55
  10   2  -5   18.58    1.12
   9   2  -5   30.83    1.51
   9   2  -5   34.76    1.33
   8   2  -5    0.10    0.30
   8   2  -5    0.04    0.24
   7   2  -5   85.10    3.01
   7   2  -5   85.45    2.67
   7   2  -5   81.35    2.73
   6   2  -5   42.79    1.74
   6   2  -5   47.03    1.56
   6   2  -5   43.94    1.56
   5   2  -5   37.55    1.37
   5   2  -5   40.04    1.54
   5   2  -5   38.97    1.38
   5   2  -5   40.32    1.33
   4   2  -5    5.58    0.37
   4   2  -5    5.52    0.36
   4   2  -5    5.67    0.41
   4   2  -5    6.37    0.46
   3   2  -5  123.87    3.70
   3   2  -5  118.31    3.57
   3   2  -5  118.32    3.91
   2   2  -5   38.67    1.44
   2   2  -5   40.61    1.38
   2   2  -5   41.67    1.39
  -2  -2   5   40.65    1.33
   1   2  -5   41.20    1.39
   1   2  -5   39.70    1.40
  -1  -2   5   41.20    1.37
   0   2  -5    0.04    0.16
   0   2  -5    0.02    0.15
   0  -2   5   -0.05    0.12
  -1   2  -5  145.91    4.60
  -1   2  -5  149.00    4.36
   1  -2   5  149.82    4.64
  -2   2  -5   63.54    2.06
   2  -2   5   64.55    2.18
  -3   2  -5    5.46    0.41
   3  -2   5    4.57    0.41
  -4   2  -5    0.05    0.21
   4  -2   5    0.24    0.25
  -5   2  -5   24.88    1.02
   5  -2   5   22.52    1.09
  -6   2  -5    9.01    0.62
   6  -2   5    7.90    0.67
   6  -2   5    9.97    0.66
   7  -2   5    6.02    0.64
  10   1  -5    3.07    0.55
   9   1  -5   14.38    0.79
   9   1  -5   13.07    0.88
   8   1  -5   12.46    0.70
   8   1  -5   11.74    0.79
   7   1  -5    1.03    0.28
   7   1  -5    1.25    0.35
   6   1  -5    9.44    0.50
   6   1  -5    9.30    0.54
   6   1  -5    9.73    0.64
   5   1  -5   12.25    0.69
   5   1  -5   11.62    0.55
   5   1  -5   12.49    0.61
   4   1  -5   63.41    2.21
   4   1  -5   60.96    1.98
   4   1  -5   62.33    1.99
   4   1  -5   62.91    1.92
   4   1  -5   63.08    2.01
  -4  -1   5   62.44    2.02
   3   1  -5    4.61    0.28
   3   1  -5    4.34    0.33
   3   1  -5    4.66    0.35
  -3  -1   5    4.49    0.27
   2   1  -5   43.99    1.51
   2   1  -5   42.24    1.38
   2   1  -5   40.99    1.39
  -2  -1   5   41.27    1.39
   1   1  -5    7.93    0.40
   1   1  -5    7.98    0.43
   1   1  -5    8.13    0.43
  -1  -1   5    8.10    0.39
   0   1  -5  141.39    4.11
   0   1  -5  139.18    4.29
   0  -1   5  142.34    4.38
  -1   1  -5   80.69    2.52
  -1   1  -5   78.28    2.41
   1  -1   5   78.26    2.56
  -2   1  -5    4.18    0.33
   2  -1   5    4.19    0.33
  -3   1  -5    3.96    0.33
   3  -1   5    3.88    0.37
  -4   1  -5   59.56    1.90
   4  -1   5   58.02    2.08
  -5   1  -5   31.70    1.18
   5  -1   5   31.11    1.31
   6  -1   5    0.37    0.31
   7  -1   5    0.56    0.35
   8  -1   5   17.52    1.05
   9   0  -5    5.76    0.60
   9   0  -5    5.52    0.52
   8   0  -5    2.14    0.37
   8   0  -5    2.32    0.44
   7   0  -5   21.21    1.05
   7   0  -5   22.07    0.94
   6   0  -5   35.56    1.29
   6   0  -5   35.97    1.45
   6   0  -5   36.21    1.33
  -6   0   5   34.47    1.32
   5   0  -5   18.68    0.75
   5   0  -5   15.59    0.84
   5   0  -5   17.88    0.76
  -5   0   5   19.27    0.76
   4   0  -5   24.34    0.95
   4   0  -5   27.37    1.09
   4   0  -5   25.96    0.90
  -4   0   5   26.27    0.97
   3   0  -5   68.08    2.10
   3   0  -5   65.14    2.32
   3   0  -5   68.94    2.10
  -3   0   5   70.18    2.21
   2   0  -5   43.52    1.54
   2   0  -5   43.33    1.40
   2   0  -5   43.80    1.37
  -2   0   5   42.78    1.45
   1   0  -5    5.74    0.29
   1   0  -5    6.07    0.35
   1   0  -5    5.32    0.33
  -1   0   5    5.83    0.32
   0   0  -5    2.78    0.22
   0   0  -5    2.23    0.23
   0   0  -5    2.79    0.23
   0   0   5    2.84    0.24
  -1   0  -5   40.12    1.30
   1   0   5   40.19    1.39
  -2   0  -5  194.25    5.87
  -2   0  -5  185.73    5.40
   2   0   5  189.02    5.88
  -3   0  -5   65.94    2.02
   3   0   5   66.02    2.23
  -4   0  -5   28.44    0.99
   4   0   5   26.59    1.11
  -5   0  -5   20.72    0.81
   5   0   5   20.59    0.96
   6   0   5   37.66    1.52
   7   0   5   48.78    1.92
   8   0   5    3.93    0.56
   9  -1  -5    4.91    0.54
   9  -1  -5    3.76    0.54
   8  -1  -5    3.27    0.47
   8  -1  -5    3.04    0.42
   8  -1  -5    2.69    0.45
   7  -1  -5    0.25    0.24
   7  -1  -5    0.02    0.26
   7  -1  -5    0.02    0.25
   6  -1  -5   31.35    1.24
   6  -1  -5   32.41    1.20
   6  -1  -5   31.80    1.33
  -6   1   5   31.35    1.25
   5  -1  -5   31.94    1.22
   5  -1  -5   32.41    1.18
   5  -1  -5   32.61    1.31
  -5   1   5   31.54    1.22
   4  -1  -5   17.30    0.73
   4  -1  -5   17.89    0.81
   4  -1  -5   16.47    0.71
  -4   1   5   16.47    0.72
   3  -1  -5   32.01    1.26
   3  -1  -5   33.33    1.13
   3  -1  -5   33.41    1.19
  -3   1   5   33.28    1.19
   2  -1  -5   21.57    0.78
   2  -1  -5   21.07    0.86
  -2   1   5   20.76    0.81
   1  -1  -5  121.75    3.79
   1  -1  -5  118.29    3.43
  -1   1   5  114.65    3.71
   0  -1  -5  105.07    3.10
   0  -1  -5  108.38    3.42
   0   1   5  107.62    3.39
  -1  -1  -5  219.82    6.71
  -1  -1  -5  214.49    6.11
   1   1   5  212.96    6.70
   1   1   5  219.50    6.68
  -2  -1  -5  179.76    4.94
  -2  -1  -5  161.58    5.40
   2   1   5  181.96    5.41
   2   1   5  173.32    5.42
  -3  -1  -5   85.91    2.65
  -3  -1  -5   81.70    2.43
   3   1   5   79.40    2.71
   3   1   5   83.92    2.65
  -4  -1  -5   89.23    2.73
  -4  -1  -5   82.90    2.51
   4   1   5   87.18    2.73
   4   1   5   80.97    2.81
   5   1   5   34.76    1.36
   6   1   5    9.89    0.64
   7   1   5   35.81    1.50
   8   1   5   13.82    0.87
   9   1   5    2.41    0.51
   9  -2  -5    0.64    0.40
   9  -2  -5    0.52    0.34
   8  -2  -5    4.60    0.57
   8  -2  -5    4.89    0.51
   7  -2  -5   31.96    1.30
   7  -2  -5   33.58    1.41
   7  -2  -5   33.56    1.40
   6  -2  -5   29.98    1.18
   6  -2  -5   28.84    1.24
   6  -2  -5   32.16    1.30
  -6   2   5   30.65    1.27
   5  -2  -5   15.47    0.72
   5  -2  -5   14.61    0.77
   5  -2  -5   15.76    0.77
  -5   2   5   15.33    0.76
   4  -2  -5   57.75    2.06
   4  -2  -5   60.56    1.94
   4  -2  -5   62.80    2.14
  -4   2   5   60.44    2.08
   3  -2  -5  278.12    8.60
   3  -2  -5  276.75    8.46
   3  -2  -5  275.80    7.79
  -3   2   5  270.03    8.45
   2  -2  -5  443.83   13.40
   2  -2  -5  417.31   12.12
  -2   2   5  443.50   13.20
   1  -2  -5   58.17    1.81
   1  -2  -5   57.91    2.02
  -1   2   5   62.32    1.99
   0  -2  -5   45.54    1.37
   0  -2  -5   44.01    1.52
   0   2   5   41.81    1.50
   0   2   5   44.21    1.52
  -1  -2  -5  195.05    5.94
  -1  -2  -5  191.76    5.36
   1   2   5  188.48    5.93
   1   2   5  186.73    5.91
  -2  -2  -5  111.33    3.14
  -2  -2  -5  111.50    3.49
   2   2   5  110.47    3.49
   2   2   5  105.35    3.50
  -3  -2  -5   19.49    0.74
  -3  -2  -5   19.05    0.64
   3   2   5   17.88    0.79
   3   2   5   19.08    0.75
  -4  -2  -5   21.01    0.71
  -4  -2  -5   21.54    0.83
   4   2   5   21.35    0.90
   4   2   5   22.55    0.84
   5   2   5   46.78    1.58
   5   2   5   44.02    1.66
   6   2   5    1.60    0.32
   7   2   5    3.55    0.45
   8   2   5    0.47    0.33
   9   2   5   16.21    0.97
   8  -3  -5    2.32    0.42
   8  -3  -5    3.40    0.55
   7  -3  -5    0.45    0.33
   7  -3  -5    0.25    0.28
   6  -3  -5    0.43    0.26
   6  -3  -5    0.48    0.29
   6  -3  -5    0.30    0.26
  -6   3   5    0.16    0.27
   5  -3  -5   29.33    1.24
   5  -3  -5   30.86    1.26
   5  -3  -5   29.08    1.16
  -5   3   5   30.83    1.26
   4  -3  -5   34.95    1.35
   4  -3  -5   35.10    1.26
   4  -3  -5   33.02    1.33
  -4   3   5   35.00    1.35
   3  -3  -5    2.65    0.32
   3  -3  -5    2.22    0.28
   3  -3  -5    3.16    0.36
  -3   3   5    1.86    0.28
   2  -3  -5    0.22    0.15
   2  -3  -5    0.23    0.17
   2  -3  -5   -0.01    0.16
  -2   3   5    0.06    0.15
   1  -3  -5   20.92    0.86
   1  -3  -5   21.19    0.76
  -1   3   5   20.49    0.85
   0  -3  -5    8.27    0.44
   0  -3  -5    8.14    0.37
   0   3   5    8.35    0.45
   0   3   5    7.58    0.42
  -1  -3  -5   79.07    2.31
  -1  -3  -5   81.24    2.60
   1   3   5   80.96    2.60
   1   3   5   76.83    2.60
  -2  -3  -5   10.14    0.38
  -2  -3  -5    9.63    0.48
   2   3   5   10.74    0.45
   2   3   5    9.75    0.52
   2   3   5    9.82    0.49
  -3  -3  -5   38.85    1.18
  -3  -3  -5   40.63    1.41
   3   3   5   40.87    1.46
   3   3   5   40.10    1.41
   4   3   5   87.15    2.94
   4   3   5   91.13    2.92
   5   3   5    1.10    0.22
   5   3   5    0.95    0.24
   6   3   5   -0.02    0.18
   6   3   5    0.07    0.21
   7   3   5   24.47    1.13
   7   3   5   26.31    1.05
   8   3   5  104.37    3.59
   8   3   5  106.14    3.61
   9   3   5    8.11    0.68
   9   3   5    7.76    0.72
  10   3   5    0.37    0.39
  10   3   5    0.06    0.36
   7  -4  -5   15.26    0.97
   7  -4  -5   18.05    0.92
   6  -4  -5   20.97    1.00
   6  -4  -5   21.83    1.09
  -6   4   5   22.16    1.10
   5  -4  -5    0.31    0.25
   5  -4  -5    0.31    0.29
   5  -4  -5    0.16    0.24
  -5   4   5    0.18    0.27
   4  -4  -5   41.15    1.49
   4  -4  -5   40.46    1.61
   4  -4  -5   44.35    1.61
  -4   4   5   41.72    1.62
   3  -4  -5   45.69    1.50
   3  -4  -5   42.10    1.60
   3  -4  -5   41.59    1.61
  -3   4   5   42.77    1.61
   2  -4  -5   46.12    1.68
   2  -4  -5   46.35    1.69
   2  -4  -5   46.48    1.54
  -2   4   5   46.68    1.68
   1  -4  -5    9.72    0.52
   1  -4  -5   10.05    0.48
  -1   4   5   10.95    0.56
  -1   4   5    8.97    0.49
   0  -4  -5   20.28    0.75
   0  -4  -5   21.81    0.87
   0   4   5   21.04    0.86
   0   4   5   20.48    0.87
   0   4   5   22.74    0.71
  -1  -4  -5   95.69    2.77
  -1  -4  -5   89.03    3.11
   1   4   5   95.48    3.11
   1   4   5  105.74    2.89
   1   4   5   92.39    3.11
  -2  -4  -5   64.75    1.90
  -2  -4  -5   62.44    2.18
   2   4   5   65.25    2.19
   2   4   5   64.68    2.20
   2   4   5   67.77    2.05
  -3  -4  -5    0.80    0.20
  -3  -4  -5    1.37    0.12
   3   4   5    1.72    0.27
   3   4   5    0.88    0.21
   3   4   5    1.98    0.24
   4   4   5   20.50    0.89
   4   4   5   19.12    0.84
   4   4   5   21.09    0.85
   5   4   5   61.53    2.13
   5   4   5   58.19    2.06
   5   4   5   61.91    2.10
   6   4   5   12.73    0.69
   6   4   5   13.24    0.72
   6   4   5   12.62    0.66
   7   4   5   46.43    1.70
   7   4   5   45.10    1.76
   7   4   5   46.07    1.75
   8   4   5    7.04    0.63
   8   4   5    7.53    0.55
   8   4   5    7.25    0.59
   9   4   5   21.12    1.15
   9   4   5   22.23    1.12
  10   4   5   29.79    1.42
  10   4   5   30.75    1.50
   7  -5  -5    6.47    0.64
   7  -5  -5    7.31    0.73
   6  -5  -5   10.85    0.74
   6  -5  -5   11.67    0.82
   5  -5  -5    7.08    0.62
   5  -5  -5    5.68    0.54
  -5   5   5    6.84    0.61
   4  -5  -5    8.04    0.59
   4  -5  -5    9.04    0.59
   4  -5  -5   10.31    0.69
  -4   5   5   10.39    0.68
   3  -5  -5   10.98    0.62
   3  -5  -5   11.02    0.64
   3  -5  -5   11.65    0.70
  -3   5   5   11.90    0.63
  -3   5   5   11.14    0.68
   2  -5  -5   51.74    1.83
   2  -5  -5   50.02    1.85
   2  -5  -5   49.40    1.67
  -2   5   5   49.92    1.84
  -2   5   5   49.58    1.66
   1  -5  -5   54.11    1.73
   1  -5  -5   54.61    1.93
   1  -5  -5   54.91    1.91
  -1   5   5   54.27    1.89
  -1   5   5   53.01    1.92
  -1   5   5   51.87    1.72
   0  -5  -5   40.04    1.29
   0  -5  -5   37.80    1.43
   0   5   5   39.33    1.42
   0   5   5   38.32    1.45
  -1  -5  -5   11.15    0.49
  -1  -5  -5   11.70    0.59
   1   5   5   13.09    0.50
   1   5   5   11.05    0.60
   1   5   5   11.91    0.59
   1   5   5   11.81    0.50
  -2  -5  -5   79.83    2.68
  -2  -5  -5   78.32    2.32
   2   5   5   84.94    2.51
   2   5   5   80.73    2.46
   2   5   5   77.44    2.66
   2   5   5   78.51    2.67
  -3  -5  -5   73.77    2.49
   3   5   5   73.87    2.49
   3   5   5   72.72    2.33
   3   5   5   71.93    2.47
   4   5   5   99.65    3.31
   4   5   5   99.36    3.32
   4   5   5  101.73    3.18
   5   5   5   -0.22    0.17
   5   5   5    0.12    0.18
   5   5   5   -0.16    0.18
   6   5   5    6.98    0.50
   6   5   5    6.79    0.51
   6   5   5    7.18    0.51
   7   5   5   24.27    1.06
   7   5   5   24.27    1.10
   7   5   5   23.22    1.07
   8   5   5   33.15    1.46
   8   5   5   35.63    1.44
   8   5   5   33.82    1.40
   9   5   5    5.01    0.56
   9   5   5    3.35    0.46
   9   5   5    3.92    0.54
  10   5   5    6.37    0.68
  10   5   5    6.54    0.64
   6  -6  -5    4.19    0.62
   6  -6  -5    3.44    0.51
   5  -6  -5    0.04    0.34
   5  -6  -5    0.13    0.31
  -5   6   5    0.33    0.36
   4  -6  -5   19.91    1.05
   4  -6  -5   19.07    0.95
  -4   6   5   18.22    1.01
  -4   6   5   20.49    0.95
   3  -6  -5   26.05    1.15
   3  -6  -5   27.37    1.24
   3  -6  -5   27.96    1.14
  -3   6   5   27.40    1.12
  -3   6   5   27.54    1.24
   2  -6  -5    0.05    0.21
   2  -6  -5   -0.01    0.22
   2  -6  -5    0.42    0.28
  -2   6   5    0.09    0.23
  -2   6   5    0.10    0.24
   1  -6  -5    9.07    0.53
   1  -6  -5   10.60    0.58
   1  -6  -5    8.65    0.61
  -1   6   5    9.10    0.60
  -1   6   5   11.03    0.58
  -1   6   5    8.89    0.52
   0  -6  -5    6.81    0.46
   0  -6  -5    7.26    0.43
   0  -6  -5    7.06    0.51
   0   6   5    6.78    0.50
   0   6   5    7.39    0.44
   0   6   5    6.87    0.45
  -1  -6  -5   57.02    1.99
  -1  -6  -5   54.73    1.75
   1   6   5   54.45    1.97
   1   6   5   54.98    1.98
   1   6   5   59.92    1.80
   1   6   5   55.68    1.75
  -2  -6  -5   29.16    0.98
  -2  -6  -5   29.49    1.19
   2   6   5   29.99    1.07
   2   6   5   30.28    0.99
   2   6   5   30.31    1.19
   2   6   5   29.78    1.08
   2   6   5   29.19    1.18
  -3  -6  -5    1.37    0.28
   3   6   5    1.50    0.24
   3   6   5    1.41    0.28
   3   6   5    1.45    0.27
   3   6   5    1.77    0.26
   4   6   5   24.86    1.09
   4   6   5   26.47    1.09
   4   6   5   26.61    1.04
   5   6   5  147.43    4.64
   5   6   5  138.56    4.68
   5   6   5  145.36    4.51
   6   6   5    3.14    0.40
   6   6   5    2.67    0.37
   6   6   5    3.06    0.40
   7   6   5   -0.11    0.23
   7   6   5    0.19    0.26
   7   6   5    0.00    0.24
   8   6   5    6.05    0.58
   8   6   5    6.29    0.55
   8   6   5    6.13    0.55
   9   6   5   20.87    1.09
   9   6   5   20.48    1.03
   9   6   5   18.55    1.01
  10   6   5   17.22    1.00
  10   6   5   19.77    1.11
   5  -7  -5   16.73    0.98
   5  -7  -5   17.38    1.09
  -5   7   5   16.60    0.96
   4  -7  -5   19.84    1.13
   4  -7  -5   17.82    0.98
  -4   7   5   20.73    1.11
  -4   7   5   18.67    0.98
   3  -7  -5    1.39    0.37
   3  -7  -5    2.11    0.46
  -3   7   5    1.60    0.38
  -3   7   5    2.81    0.47
   2  -7  -5   44.08    1.62
   2  -7  -5   45.29    1.80
  -2   7   5   46.74    1.80
  -2   7   5   43.01    1.60
   1  -7  -5  121.64    3.68
   1  -7  -5  124.92    4.05
   1  -7  -5  120.17    4.00
  -1   7   5  120.52    3.97
  -1   7   5  120.21    4.02
  -1   7   5  118.35    3.65
   0  -7  -5   20.26    0.84
   0  -7  -5   18.74    0.89
   0  -7  -5   18.94    0.95
   0   7   5   19.30    0.94
   0   7   5   19.84    0.89
   0   7   5   20.50    0.83
  -1  -7  -5    3.19    0.32
  -1  -7  -5    3.46    0.38
   1   7   5    3.27    0.37
   1   7   5    2.91    0.30
   1   7   5    2.50    0.37
  -2  -7  -5   30.38    1.25
  -2  -7  -5   30.46    1.06
   2   7   5   32.32    1.15
   2   7   5   31.20    1.15
   2   7   5   29.30    1.24
   2   7   5   31.63    1.06
   2   7   5   29.95    1.23
  -3  -7  -5  102.40    3.36
   3   7   5  101.87    3.36
   3   7   5   94.12    3.28
   3   7   5   97.18    3.10
   3   7   5  101.08    3.17
   4   7   5   32.39    1.25
   4   7   5   32.67    1.30
   4   7   5   33.10    1.26
   4   7   5   32.74    1.34
   5   7   5   41.71    1.61
   5   7   5   41.05    1.55
   5   7   5   41.46    1.53
   5   7   5   41.72    1.58
   6   7   5   34.61    1.47
   6   7   5   37.99    1.46
   6   7   5   36.01    1.44
   7   7   5    5.91    0.54
   7   7   5    6.44    0.55
   7   7   5    6.74    0.55
   8   7   5   18.79    0.97
   8   7   5   17.07    0.97
   9   7   5    3.41    0.51
   9   7   5    5.13    0.56
  10   7   5   12.95    0.91
  10   7   5   11.35    0.83
   3  -8  -5   39.71    1.58
   3  -8  -5   36.98    1.69
  -3   8   5   38.66    1.55
  -3   8   5   36.69    1.66
   2  -8  -5   -0.33    0.30
   2  -8  -5    0.03    0.35
  -2   8   5   -0.12    0.31
  -2   8   5    0.21    0.33
   1  -8  -5    3.15    0.49
   1  -8  -5    3.34    0.46
  -1   8   5    2.88    0.46
  -1   8   5    4.25    0.48
   0  -8  -5    3.05    0.42
   0  -8  -5    2.35    0.37
   0  -8  -5    1.88    0.40
   0   8   5    2.08    0.39
   0   8   5    2.13    0.35
   0   8   5    3.10    0.40
  -1  -8  -5    0.63    0.27
  -1  -8  -5    1.20    0.33
  -1  -8  -5    1.23    0.34
   1   8   5    0.76    0.27
   1   8   5    1.24    0.32
   1   8   5    0.96    0.31
  -2  -8  -5   43.50    1.69
   2   8   5   45.97    1.57
   2   8   5   42.77    1.68
   2   8   5   43.25    1.67
  -3  -8  -5    0.21    0.24
   3   8   5   -0.05    0.22
   3   8   5    0.05    0.22
   3   8   5    0.13    0.23
   3   8   5    0.14    0.23
   4   8   5   14.93    0.77
   4   8   5   15.31    0.78
   4   8   5   14.99    0.83
   4   8   5   15.42    0.78
   5   8   5   49.24    1.79
   5   8   5   47.71    1.77
   5   8   5   48.38    1.84
   5   8   5   44.99    1.73
   6   8   5   36.21    1.45
   6   8   5   36.50    1.52
   6   8   5   35.35    1.46
   7   8   5    1.05    0.35
   7   8   5    1.25    0.37
   7   8   5    1.05    0.35
   8   8   5   27.05    1.31
   8   8   5   29.85    1.35
   8   8   5   29.34    1.31
   9   8   5   26.88    1.33
   9   8   5   28.96    1.35
   9   8   5   27.28    1.31
   2  -9  -5    0.18    0.39
   2  -9  -5   -0.06    0.35
  -2   9   5    0.40    0.35
  -2   9   5   -0.05    0.35
   1  -9  -5    0.75    0.37
   1  -9  -5    0.86    0.41
  -1   9   5    0.59    0.37
  -1   9   5    0.79    0.36
   0  -9  -5    4.31    0.55
   0  -9  -5    5.68    0.57
   0   9   5    5.21    0.53
   0   9   5    4.95    0.55
  -1  -9  -5   21.67    1.02
  -1  -9  -5   19.95    0.92
  -1  -9  -5   19.61    1.02
   1   9   5   20.04    1.01
   1   9   5   19.57    0.90
   1   9   5   21.33    1.00
  -2  -9  -5   15.13    0.87
  -2  -9  -5   17.50    0.90
   2   9   5   16.26    0.88
   2   9   5   16.92    0.88
  -3  -9  -5    5.84    0.56
  -3  -9  -5    4.90    0.49
   3   9   5    5.76    0.55
   3   9   5    5.70    0.49
   3   9   5    6.01    0.51
  -4  -9  -5    0.45    0.33
   4   9   5    0.45    0.31
   4   9   5    0.56    0.29
   4   9   5    0.60    0.29
   5   9   5    4.78    0.56
   5   9   5    3.71    0.47
   5   9   5    5.00    0.55
   6   9   5   87.60    2.86
   6   9   5   74.74    2.95
   6   9   5   88.01    2.92
   7   9   5   25.85    1.23
   7   9   5   25.56    1.24
   7   9   5   25.10    1.20
   8   9   5    1.95    0.44
   8   9   5    2.65    0.48
   8   9   5    2.54    0.49
   9   9   5    3.80    0.58
   9   9   5    2.74    0.50
   9   9   5    2.32    0.47
   0 -10  -5   59.20    2.31
   0 -10  -5   57.88    2.13
   0  10   5   63.09    2.13
   0  10   5   57.35    2.28
  -1 -10  -5    6.74    0.64
   1  10   5    7.22    0.66
  -2 -10  -5   12.95    0.84
  -3 -10  -5    0.08    0.32
   3  10   5    0.37    0.34
  -4 -10  -5   18.61    1.03
   4  10   5   18.17    0.96
   4  10   5   19.60    1.04
   5  10   5   69.91    2.78
   5  10   5   74.58    2.65
   5  10   5   85.73    2.77
   6  10   5    7.89    0.69
   6  10   5    8.05    0.66
   6  10   5    7.72    0.69
   7  10   5    0.07    0.34
   7  10   5    0.15    0.32
   7  10   5   -0.08    0.32
   8  10   5    8.89    0.77
   8  10   5    8.85    0.76
   8  10   5    8.33    0.73
  -4 -11  -5    0.61    0.40
   4  11   5    0.13    0.37
  -5 -11  -5    7.53    0.72
   5  11   5    8.00    0.72
   5  11   5    8.84    0.74
   7   7  -6    3.06    0.47
   6   7  -6    2.39    0.47
   6   7  -6    1.79    0.42
   5   7  -6   17.67    1.03
   5   7  -6   18.05    1.01
   4   7  -6   24.54    1.26
   4   7  -6   26.23    1.23
   3   7  -6    0.47    0.39
   3   7  -6   -0.12    0.33
   2   7  -6    0.24    0.36
   2   7  -6    0.06    0.36
   1   7  -6    9.00    0.80
   1   7  -6   11.52    0.85
   8   6  -6    3.09    0.45
   8   6  -6    3.21    0.47
   8   6  -6    3.16    0.48
   8   6  -6    3.58    0.59
   7   6  -6   23.06    1.06
   7   6  -6   20.17    1.16
   7   6  -6   22.37    1.11
   7   6  -6   23.51    1.07
   6   6  -6   29.29    1.39
   6   6  -6   29.97    1.30
   6   6  -6   33.81    1.41
   5   6  -6   -0.01    0.28
   5   6  -6    0.18    0.31
   5   6  -6   -0.05    0.28
   4   6  -6   16.92    0.95
   4   6  -6   17.12    0.94
   3   6  -6   20.15    1.03
   3   6  -6   20.28    1.06
   2   6  -6   20.94    1.06
   2   6  -6   18.99    1.05
   1   6  -6    9.60    0.75
   1   6  -6   10.38    0.76
   0   6  -6   11.05    0.80
   0   6  -6   10.00    0.79
  -1   6  -6    2.37    0.48
   9   5  -6   19.65    1.18
   8   5  -6   -0.05    0.29
   8   5  -6    0.29    0.28
   8   5  -6   -0.30    0.33
   7   5  -6   -0.34    0.24
   7   5  -6   -0.34    0.30
   7   5  -6   -0.02    0.26
   7   5  -6    0.12    0.26
   6   5  -6    5.52    0.52
   6   5  -6    5.24    0.57
   6   5  -6    7.17    0.53
   6   5  -6    6.77    0.57
   5   5  -6    9.20    0.63
   5   5  -6    9.93    0.65
   5   5  -6    8.72    0.65
   4   5  -6   33.11    1.36
   4   5  -6   34.06    1.38
   4   5  -6   33.68    1.39
   3   5  -6    6.85    0.58
   3   5  -6    6.13    0.56
   2   5  -6   25.28    1.13
   2   5  -6   22.53    1.09
   1   5  -6   45.76    1.73
   1   5  -6   45.36    1.77
   0   5  -6    3.62    0.52
   0   5  -6    3.23    0.48
  -1   5  -6    0.42    0.33
  -2   5  -6    0.26    0.33
  -3   5  -6   28.11    1.31
   9   4  -6   11.95    0.91
   8   4  -6   26.87    1.37
   8   4  -6   26.41    1.16
   7   4  -6   10.10    0.65
   7   4  -6   10.89    0.76
   7   4  -6    9.79    0.63
   6   4  -6   12.31    0.81
   6   4  -6   12.37    0.71
   6   4  -6   12.96    0.71
   6   4  -6   13.09    0.69
   5   4  -6    1.49    0.31
   5   4  -6    1.74    0.37
   5   4  -6    1.53    0.32
   4   4  -6   90.37    2.88
   4   4  -6   90.46    2.97
   4   4  -6   89.40    3.09
   3   4  -6   75.85    2.53
   3   4  -6   75.46    2.58
   3   4  -6   72.93    2.45
   2   4  -6    0.29    0.25
   2   4  -6    0.53    0.26
   1   4  -6   16.86    0.86
   1   4  -6   17.18    0.85
   0   4  -6   30.00    1.27
   0   4  -6   29.40    1.24
  -1   4  -6   31.67    1.38
  -1   4  -6   32.21    1.32
  -2   4  -6   25.60    1.12
   2  -4   6   23.00    1.05
  -3   4  -6    4.39    0.53
   3  -4   6    4.76    0.50
  -4   4  -6    2.60    0.47
   4  -4   6    2.97    0.47
   9   3  -6    7.54    0.75
   9   3  -6    8.44    0.62
   8   3  -6   -0.11    0.25
   8   3  -6   -0.04    0.34
   7   3  -6    2.44    0.38
   7   3  -6    1.55    0.40
   6   3  -6    5.69    0.57
   6   3  -6    5.77    0.48
   6   3  -6    5.87    0.45
   5   3  -6   14.62    0.68
   5   3  -6   12.99    0.79
   5   3  -6   14.03    0.70
   5   3  -6   14.78    0.74
   4   3  -6   58.76    2.11
   4   3  -6   56.42    1.94
   4   3  -6   58.24    1.97
   3   3  -6    4.86    0.43
   3   3  -6    5.18    0.42
   3   3  -6    5.15    0.42
   2   3  -6    3.09    0.36
   2   3  -6    2.94    0.32
   2   3  -6    2.38    0.35
   1   3  -6  194.79    6.01
   1   3  -6  197.76    5.77
   0   3  -6   57.70    1.95
   0   3  -6   54.78    2.00
   0  -3   6   58.31    1.94
  -1   3  -6    6.92    0.52
   1  -3   6    7.34    0.48
  -2   3  -6    1.45    0.32
   2  -3   6    1.45    0.30
  -3   3  -6   11.76    0.71
   3  -3   6   12.62    0.72
  -4   3  -6   33.85    1.37
   4  -3   6   33.26    1.41
  -5   3  -6   -0.07    0.29
   5  -3   6    0.11    0.33
   9   2  -6    1.51    0.37
   9   2  -6    1.20    0.43
   8   2  -6   26.49    1.33
   8   2  -6   26.25    1.14
   7   2  -6    9.89    0.63
   7   2  -6    9.50    0.73
   6   2  -6    1.02    0.29
   6   2  -6    1.41    0.36
   5   2  -6    2.65    0.42
   5   2  -6    2.83    0.32
   5   2  -6    2.38    0.34
   4   2  -6   29.84    1.10
   4   2  -6   28.67    1.12
   4   2  -6   30.67    1.25
   3   2  -6  175.25    5.25
   3   2  -6  166.70    5.07
   3   2  -6  177.50    5.56
   2   2  -6   62.89    2.01
   2   2  -6   60.88    2.12
   2   2  -6   60.09    2.01
   1   2  -6    2.93    0.32
   1   2  -6    2.28    0.26
   1   2  -6    3.31    0.36
  -1  -2   6    2.71    0.27
   0   2  -6   91.01    2.83
   0   2  -6   87.47    2.92
   0  -2   6   94.26    2.94
  -1   2  -6   25.81    1.05
   1  -2   6   27.59    1.06
  -2   2  -6   61.05    2.02
   2  -2   6   61.06    2.11
  -3   2  -6    2.69    0.36
   3  -2   6    2.17    0.34
  -4   2  -6    7.18    0.53
   4  -2   6    6.97    0.56
  -5   2  -6   24.26    1.06
   5  -2   6   24.93    1.16
   6  -2   6   23.40    1.18
   9   1  -6   39.51    1.79
   9   1  -6   41.59    1.59
   8   1  -6   10.58    0.68
   8   1  -6   10.76    0.79
   7   1  -6   52.55    1.86
   7   1  -6   55.19    2.13
   6   1  -6  136.04    4.12
   6   1  -6  137.84    4.60
   5   1  -6   33.27    1.25
   5   1  -6   35.21    1.44
   4   1  -6   46.41    1.79
   4   1  -6   49.62    1.58
   4   1  -6   47.01    1.61
   3   1  -6   28.20    0.98
   3   1  -6   25.73    1.12
   3   1  -6   26.95    1.03
  -3  -1   6   28.34    0.99
   2   1  -6   38.78    1.29
   2   1  -6   38.26    1.42
   2   1  -6   37.00    1.31
  -2  -1   6   38.27    1.31
   1   1  -6   25.96    0.99
   1   1  -6   27.62    1.02
   1   1  -6   27.34    1.05
  -1  -1   6   27.93    1.00
   0   1  -6    5.66    0.39
   0   1  -6    5.66    0.39
   0  -1   6    5.59    0.37
  -1   1  -6    3.02    0.33
  -1   1  -6    2.71    0.24
   1  -1   6    2.59    0.30
  -2   1  -6   24.68    0.95
   2  -1   6   24.20    0.99
  -3   1  -6    0.27    0.21
   3  -1   6    0.04    0.21
  -4   1  -6    5.78    0.45
   4  -1   6    5.26    0.50
  -5   1  -6    2.60    0.37
   5  -1   6    1.80    0.39
   6  -1   6    6.56    0.60
   7  -1   6   28.24    1.37
   9   0  -6    2.50    0.53
   9   0  -6    1.70    0.38
   8   0  -6   25.91    1.12
   8   0  -6   25.91    1.28
   7   0  -6    4.65    0.45
   7   0  -6    4.19    0.53
   6   0  -6   15.01    0.84
   6   0  -6   13.78    0.71
   5   0  -6    5.95    0.44
   5   0  -6    6.13    0.52
  -5   0   6    6.18    0.41
   4   0  -6    1.83    0.27
   4   0  -6    1.92    0.32
   3   0  -6   50.15    1.57
   3   0  -6   49.69    1.63
   3   0  -6   48.99    1.80
  -3   0   6   49.03    1.67
   2   0  -6   10.21    0.42
   2   0  -6    9.53    0.49
   2   0  -6    9.81    0.54
  -2   0   6    9.77    0.47
   1   0  -6    0.76    0.18
   1   0  -6    1.40    0.17
  -1   0   6    0.96    0.18
   0   0  -6  128.32    4.01
   0   0  -6  124.53    3.69
   0   0   6  124.33    3.97
  -1   0  -6  132.03    3.83
   1   0   6  129.68    4.14
  -2   0  -6   50.10    1.59
  -2   0  -6   45.80    1.52
   2   0   6   44.23    1.64
  -3   0  -6   37.44    1.26
   3   0   6   37.00    1.40
  -4   0  -6   61.09    1.98
   4   0   6   64.46    2.22
   5   0   6   73.23    2.57
   6   0   6   26.81    1.23
   7   0   6    3.94    0.55
   8   0   6   34.59    1.57
   9  -1  -6    5.82    0.69
   9  -1  -6    5.34    0.59
   8  -1  -6   -0.25    0.26
   8  -1  -6   -0.02    0.31
   7  -1  -6    0.02    0.28
   7  -1  -6    0.03    0.26
   7  -1  -6    0.20    0.26
   6  -1  -6   49.71    1.95
   6  -1  -6   50.21    1.82
   6  -1  -6   49.58    1.74
  -6   1   6   51.81    1.84
   5  -1  -6   32.80    1.45
   5  -1  -6   37.56    1.37
   5  -1  -6   35.75    1.31
  -5   1   6   39.20    1.39
   4  -1  -6    5.04    0.38
   4  -1  -6    4.12    0.42
   4  -1  -6    4.85    0.38
  -4   1   6    6.08    0.41
   3  -1  -6   10.04    0.52
   3  -1  -6   10.44    0.59
  -3   1   6   10.36    0.53
   2  -1  -6    8.79    0.46
   2  -1  -6    8.20    0.50
  -2   1   6    8.93    0.46
   1  -1  -6  115.97    3.46
   1  -1  -6  121.65    3.82
  -1   1   6  116.12    3.73
   0  -1  -6    0.37    0.15
   0  -1  -6   -0.06    0.12
   0   1   6    0.02    0.14
  -1  -1  -6   33.68    1.17
  -1  -1  -6   36.72    1.27
   1   1   6   35.97    1.30
  -2  -1  -6   30.96    1.11
  -2  -1  -6   30.53    1.04
   2   1   6   30.72    1.18
   2   1   6   31.71    1.11
  -3  -1  -6   51.83    1.70
  -3  -1  -6   48.86    1.58
   3   1   6   48.60    1.78
   3   1   6   52.17    1.70
  -4  -1  -6   27.73    0.96
   4   1   6   27.12    1.13
   5   1   6    2.49    0.38
   6   1   6    8.24    0.61
   7   1   6   60.38    2.27
   8   1   6   11.63    0.82
   8  -2  -6   14.62    0.91
   8  -2  -6   16.50    0.88
   8  -2  -6   14.25    0.88
   7  -2  -6   28.64    1.23
   7  -2  -6   31.03    1.37
   7  -2  -6   30.99    1.33
   6  -2  -6    4.92    0.50
   6  -2  -6    4.62    0.47
   6  -2  -6    4.58    0.45
  -6   2   6    4.36    0.46
   5  -2  -6  102.17    3.39
   5  -2  -6  103.45    3.50
   5  -2  -6   98.58    3.15
  -5   2   6  106.20    3.41
   4  -2  -6   18.07    0.89
   4  -2  -6   21.09    0.83
   4  -2  -6   18.77    0.84
  -4   2   6   18.78    0.85
   3  -2  -6   79.83    2.57
   3  -2  -6   86.83    2.87
   3  -2  -6   84.92    2.79
  -3   2   6   85.85    2.79
   2  -2  -6  178.36    6.03
   2  -2  -6  190.84    5.46
  -2   2   6  201.88    5.94
   1  -2  -6    1.87    0.22
  -1   2   6    1.53    0.23
   0  -2  -6  291.24    8.99
   0  -2  -6  282.98    8.13
   0   2   6  294.64    8.89
  -1  -2  -6   54.60    1.72
  -1  -2  -6   58.21    1.92
   1   2   6   56.34    1.94
   1   2   6   56.63    1.91
  -2  -2  -6  148.29    4.24
  -2  -2  -6  150.50    4.68
   2   2   6  147.15    4.68
   2   2   6  147.48    4.70
  -3  -2  -6    3.55    0.28
  -3  -2  -6    3.25    0.24
   3   2   6    3.35    0.28
   3   2   6    3.18    0.34
  -4  -2  -6  229.78    7.26
   4   2   6  246.24    7.28
   4   2   6  225.14    7.28
   5   2   6   40.42    1.55
   6   2   6    2.76    0.41
   7   2   6    0.98    0.35
   8   2   6   55.35    2.15
   9   2   6    3.04    0.55
   8  -3  -6    5.44    0.56
   8  -3  -6    4.15    0.57
   7  -3  -6    6.95    0.64
   7  -3  -6    7.90    0.60
   7  -3  -6    7.99    0.65
   6  -3  -6   18.91    0.91
   6  -3  -6   18.53    0.96
   6  -3  -6   20.20    0.99
  -6   3   6   19.23    0.98
   5  -3  -6    6.89    0.51
   5  -3  -6    6.97    0.55
   5  -3  -6    6.80    0.54
  -5   3   6    6.61    0.54
   4  -3  -6    3.08    0.38
   4  -3  -6    2.80    0.34
   4  -3  -6    3.89    0.41
  -4   3   6    2.82    0.37
   3  -3  -6   64.44    2.25
   3  -3  -6   60.91    2.02
   3  -3  -6   63.90    2.21
  -3   3   6   64.74    2.21
   2  -3  -6   44.03    1.51
   2  -3  -6   47.91    1.71
  -2   3   6   47.46    1.67
   1  -3  -6    0.47    0.21
   1  -3  -6    0.82    0.18
  -1   3   6    0.99    0.22
   0  -3  -6   37.11    1.36
   0  -3  -6   37.02    1.20
   0   3   6   35.15    1.35
   0   3   6   38.50    1.35
  -1  -3  -6   94.33    3.09
  -1  -3  -6   92.60    2.76
   1   3   6  102.98    2.86
   1   3   6   91.28    3.08
   1   3   6   92.27    3.10
  -2  -3  -6   27.43    1.02
  -2  -3  -6   26.10    0.87
   2   3   6   26.50    1.01
   2   3   6   25.29    1.06
  -3  -3  -6   12.91    0.60
  -3  -3  -6   13.23    0.48
   3   3   6   13.23    0.61
   3   3   6   13.01    0.66
  -4  -3  -6   12.57    0.60
   4   3   6   12.31    0.60
   4   3   6   11.55    0.65
  -5  -3  -6   24.35    0.96
   5   3   6   22.19    1.01
   5   3   6   23.73    0.96
   6   3   6    0.42    0.25
   6   3   6    0.40    0.22
   7   3   6   63.44    2.32
   8   3   6   14.95    0.89
   9   3   6    1.87    0.45
   9   3   6    0.92    0.40
   7  -4  -6   -0.10    0.28
   7  -4  -6   -0.33    0.34
   6  -4  -6    6.40    0.58
   6  -4  -6    6.09    0.55
   6  -4  -6    6.94    0.64
  -6   4   6    6.51    0.61
   5  -4  -6   30.99    1.23
   5  -4  -6   28.06    1.28
   5  -4  -6   31.13    1.33
  -5   4   6   30.36    1.32
   4  -4  -6   53.79    2.00
   4  -4  -6   54.25    2.00
   4  -4  -6   54.00    1.85
  -4   4   6   54.24    2.01
   3  -4  -6    0.92    0.25
   3  -4  -6    0.65    0.26
   3  -4  -6    1.06    0.28
  -3   4   6    0.80    0.26
   2  -4  -6   14.38    0.75
   2  -4  -6   14.76    0.67
   2  -4  -6   15.80    0.77
  -2   4   6   16.48    0.77
   1  -4  -6   27.02    1.14
   1  -4  -6   28.29    1.00
  -1   4   6   30.09    1.15
   0  -4  -6  107.42    3.16
   0  -4  -6  108.84    3.54
   0   4   6  108.85    3.52
   0   4   6  107.12    3.52
  -1  -4  -6    5.31    0.38
  -1  -4  -6    4.99    0.30
   1   4   6    4.73    0.36
   1   4   6    4.95    0.39
  -2  -4  -6   20.47    0.89
  -2  -4  -6   22.29    0.74
   2   4   6   23.33    0.81
   2   4   6   21.57    0.94
   2   4   6   21.54    0.90
  -3  -4  -6    1.44    0.25
   3   4   6    1.19    0.21
   3   4   6    0.89    0.25
   3   4   6    1.42    0.25
  -4  -4  -6   55.21    1.98
   4   4   6   57.78    1.99
   4   4   6   58.45    1.93
   4   4   6   55.56    2.02
   5   4   6   89.56    2.88
   5   4   6   83.13    2.90
   5   4   6   83.32    2.81
   6   4   6    2.42    0.34
   6   4   6    1.93    0.35
   6   4   6    2.09    0.35
   7   4   6    7.91    0.60
   7   4   6    7.28    0.61
   7   4   6    7.68    0.53
   8   4   6   56.84    2.14
   8   4   6   54.40    2.15
   9   4   6    8.10    0.68
   9   4   6    7.53    0.72
   6  -5  -6   26.22    1.30
   6  -5  -6   26.64    1.20
  -6   5   6   26.07    1.30
   5  -5  -6   10.42    0.75
   5  -5  -6   10.40    0.70
   5  -5  -6   11.24    0.70
  -5   5   6   11.51    0.77
   4  -5  -6    2.77    0.44
   4  -5  -6    1.82    0.35
   4  -5  -6    2.86    0.43
  -4   5   6    2.96    0.45
   3  -5  -6   30.37    1.20
   3  -5  -6   30.91    1.29
   3  -5  -6   31.28    1.32
  -3   5   6   31.37    1.32
   2  -5  -6    9.32    0.59
   2  -5  -6    9.04    0.54
   2  -5  -6    9.71    0.63
  -2   5   6    9.95    0.62
   1  -5  -6   29.06    1.23
   1  -5  -6   32.32    1.13
  -1   5   6   32.74    1.27
  -1   5   6   30.53    1.23
   0  -5  -6    0.95    0.20
   0  -5  -6    1.05    0.25
   0   5   6    1.34    0.27
   0   5   6    0.66    0.22
  -1  -5  -6  177.02    5.18
  -1  -5  -6  182.47    5.80
   1   5   6  180.65    5.78
   1   5   6  176.20    5.75
   1   5   6  195.03    5.32
  -2  -5  -6   33.63    1.08
  -2  -5  -6   32.88    1.29
   2   5   6   33.39    1.32
   2   5   6   35.79    1.16
   2   5   6   32.51    1.29
  -3  -5  -6   45.72    1.74
   3   5   6   51.94    1.65
   3   5   6   48.70    1.76
   3   5   6   47.51    1.78
  -4  -5  -6    0.42    0.22
   4   5   6    0.20    0.22
   4   5   6    0.09    0.17
   4   5   6   -0.08    0.20
   5   5   6   71.81    2.47
   5   5   6   69.74    2.37
   5   5   6   69.55    2.44
   6   5   6   43.18    1.61
   6   5   6   43.36    1.61
   6   5   6   40.45    1.63
   7   5   6   26.44    1.20
   7   5   6   27.08    1.21
   7   5   6   26.88    1.16
   8   5   6    1.08    0.36
   8   5   6    0.75    0.35
   8   5   6    1.56    0.37
   9   5   6   10.21    0.77
   9   5   6   10.43    0.81
  10   5   6   19.68    1.16
  10   5   6   19.18    1.10
   6  -6  -6    0.26    0.36
   6  -6  -6    0.48    0.41
   5  -6  -6    2.01    0.43
   5  -6  -6    2.13    0.47
  -5   6   6    1.90    0.45
   4  -6  -6    1.18    0.35
   4  -6  -6    1.72    0.42
  -4   6   6    0.92    0.37
   3  -6  -6    9.64    0.69
   3  -6  -6    8.96    0.61
   3  -6  -6    8.94    0.62
  -3   6   6    8.40    0.66
   2  -6  -6   20.89    1.01
   2  -6  -6   22.27    1.07
   2  -6  -6   21.74    0.95
  -2   6   6   24.15    1.08
   1  -6  -6   26.91    1.14
   1  -6  -6   26.36    1.03
   1  -6  -6   26.92    1.18
  -1   6   6   27.04    1.12
  -1   6   6   26.81    1.17
   0  -6  -6  169.60    4.84
   0  -6  -6  166.61    5.36
   0   6   6  164.71    5.34
   0   6   6  165.14    5.33
  -1  -6  -6   61.17    2.11
  -1  -6  -6   57.46    1.83
   1   6   6   60.06    2.09
   1   6   6   57.45    2.09
  -2  -6  -6    3.90    0.39
  -2  -6  -6    2.99    0.25
   2   6   6    3.24    0.37
   2   6   6    3.13    0.38
   2   6   6    3.90    0.32
  -3  -6  -6  159.65    5.18
   3   6   6  155.03    5.14
   3   6   6  167.24    4.90
   3   6   6  159.64    5.18
  -4  -6  -6  116.84    4.10
   4   6   6  129.52    4.11
   4   6   6  119.83    4.10
   4   6   6  132.42    3.92
   5   6   6   79.88    2.73
   5   6   6   78.60    2.61
   5   6   6   77.15    2.72
   6   6   6   21.27    0.99
   6   6   6   20.70    0.97
   6   6   6   20.95    1.00
   7   6   6   13.71    0.80
   7   6   6   13.27    0.76
   7   6   6   12.53    0.76
   8   6   6   68.51    2.49
   8   6   6   70.69    2.50
   8   6   6   65.88    2.48
   9   6   6   19.72    1.04
   9   6   6   17.82    1.04
   9   6   6   18.25    0.98
  10   6   6    3.22    0.55
   5  -7  -6    0.17    0.41
  -5   7   6    0.03    0.40
   4  -7  -6    1.92    0.49
   4  -7  -6    2.12    0.46
  -4   7   6    1.95    0.48
   3  -7  -6   40.15    1.69
   3  -7  -6   38.39    1.51
  -3   7   6   38.22    1.66
   2  -7  -6   18.79    0.89
   2  -7  -6   17.01    0.98
   2  -7  -6   17.92    0.92
  -2   7   6   18.37    0.87
  -2   7   6   19.75    1.01
   1  -7  -6    2.09    0.34
   1  -7  -6    1.72    0.40
   1  -7  -6    2.21    0.39
  -1   7   6    1.69    0.38
  -1   7   6    2.10    0.37
  -1   7   6    1.61    0.33
   0  -7  -6    1.00    0.26
   0  -7  -6    1.41    0.37
   0  -7  -6    1.50    0.32
   0   7   6    1.38    0.30
   0   7   6    1.55    0.35
   0   7   6    1.31    0.27
  -1  -7  -6   14.97    0.67
  -1  -7  -6   15.82    0.79
   1   7   6   15.02    0.76
   1   7   6   13.74    0.78
  -2  -7  -6   17.87    0.90
   2   7   6   20.41    0.93
   2   7   6   18.64    0.91
  -3  -7  -6    2.11    0.35
   3   7   6    1.82    0.34
   3   7   6    2.42    0.37
   3   7   6    2.57    0.34
  -4  -7  -6   16.69    0.86
   4   7   6   14.95    0.76
   4   7   6   16.47    0.85
   4   7   6   16.60    0.85
   4   7   6   16.76    0.78
   5   7   6    1.48    0.35
   5   7   6    2.03    0.34
   5   7   6    2.01    0.36
   6   7   6    8.15    0.60
   6   7   6    8.27    0.58
   6   7   6    8.57    0.60
   7   7   6    0.02    0.26
   7   7   6    0.11    0.28
   7   7   6   -0.01    0.26
   8   7   6    1.55    0.38
   8   7   6    1.92    0.42
   8   7   6    1.99    0.43
   9   7   6    3.97    0.53
   9   7   6    3.59    0.53
   3  -8  -6    2.77    0.47
   3  -8  -6    4.20    0.62
  -3   8   6    2.99    0.46
  -3   8   6    3.59    0.57
   2  -8  -6    8.90    0.66
   2  -8  -6    8.72    0.75
  -2   8   6   10.92    0.68
  -2   8   6    8.55    0.73
   1  -8  -6    8.34    0.69
   1  -8  -6    8.78    0.60
   1  -8  -6    8.66    0.63
  -1   8   6    8.68    0.59
  -1   8   6    8.15    0.60
  -1   8   6    7.55    0.66
   0  -8  -6   33.75    1.25
   0  -8  -6   29.87    1.33
   0  -8  -6   31.99    1.41
   0   8   6   31.76    1.39
   0   8   6   31.51    1.33
   0   8   6   34.08    1.24
  -1  -8  -6   22.27    0.92
  -1  -8  -6   21.65    1.04
  -1  -8  -6   22.87    1.09
   1   8   6   20.42    1.01
   1   8   6   23.38    1.09
   1   8   6   23.51    0.92
  -2  -8  -6    0.34    0.27
   2   8   6   -0.05    0.24
   2   8   6    0.11    0.26
  -3  -8  -6  106.59    3.63
   3   8   6  106.85    3.34
   3   8   6  104.74    3.61
   3   8   6  106.51    3.57
  -4  -8  -6   21.98    1.11
   4   8   6   24.46    1.04
   4   8   6   24.84    1.13
   4   8   6   23.90    1.09
   5   8   6    0.18    0.26
   5   8   6   -0.15    0.27
   5   8   6    0.62    0.28
   5   8   6    0.28    0.26
   6   8   6   -0.03    0.25
   6   8   6   -0.08    0.24
   6   8   6    0.10    0.29
   6   8   6    0.05    0.27
   7   8   6    2.15    0.43
   7   8   6    1.34    0.37
   7   8   6    2.07    0.41
   8   8   6   30.21    1.35
   8   8   6   26.80    1.31
   9   8   6    7.56    0.68
   9   8   6    7.49    0.71
   2  -9  -6    0.01    0.35
   2  -9  -6    0.51    0.42
  -2   9   6    0.24    0.35
  -2   9   6    0.19    0.38
   1  -9  -6    3.86    0.51
   1  -9  -6    7.06    0.71
  -1   9   6    5.70    0.54
  -1   9   6    6.00    0.63
   0  -9  -6   36.65    1.55
   0  -9  -6   37.18    1.62
   0  -9  -6   37.30    1.44
   0   9   6   38.79    1.43
   0   9   6   39.19    1.55
   0   9   6   36.18    1.60
  -1  -9  -6   19.51    1.01
  -1  -9  -6   20.47    1.06
   1   9   6   21.65    1.06
   1   9   6   19.20    0.99
  -2  -9  -6   10.82    0.72
  -2  -9  -6   10.87    0.72
   2   9   6   10.38    0.71
   2   9   6   11.17    0.72
  -3  -9  -6    2.93    0.48
   3   9   6    3.04    0.47
   3   9   6    3.29    0.46
  -4  -9  -6   27.45    1.32
   4   9   6   31.52    1.24
   4   9   6   29.97    1.28
   4   9   6   26.37    1.29
  -5  -9  -6   28.19    1.29
   5   9   6   25.11    1.24
   5   9   6   25.68    1.17
   6   9   6   42.01    1.63
   6   9   6   37.13    1.65
   6   9   6   38.94    1.59
   7   9   6   12.67    0.84
   7   9   6   14.12    0.88
   7   9   6   14.35    0.88
   8   9   6    1.07    0.39
   8   9   6    0.48    0.35
   8   9   6    1.30    0.40
   0 -10  -6    9.94    0.83
   0  10   6   10.36    0.82
  -1 -10  -6   -0.02    0.35
   1  10   6    0.15    0.34
  -2 -10  -6    2.42    0.47
  -2 -10  -6    2.64    0.49
   2  10   6    2.63    0.46
   2  10   6    2.71    0.46
  -3 -10  -6   43.72    1.80
   3  10   6   42.29    1.77
  -4 -10  -6   46.37    1.94
   4  10   6   48.47    1.94
  -5 -10  -6    0.52    0.39
   5  10   6    0.04    0.33
   5  10   6    0.41    0.36
   6  10   6   15.40    0.97
   6  10   6   16.13    0.93
   7  10   6    6.11    0.65
   7  10   6    6.05    0.63
   7  10   6    6.07    0.66
  -4 -11  -6    7.36    0.73
   4  11   6    8.03    0.71
  -5 -11  -6   24.19    1.32
   5  11   6   27.04    1.33
   7   6  -7   12.34    0.82
   7   6  -7   13.91    0.96
   7   6  -7   14.24    0.87
   6   6  -7   -0.18    0.30
   6   6  -7    0.06    0.33
   6   6  -7    0.11    0.33
   5   6  -7   42.60    1.70
   5   6  -7   37.34    1.61
   4   6  -7   39.55    1.63
   4   6  -7   36.77    1.58
   3   6  -7   33.88    1.45
   3   6  -7   30.31    1.43
   2   6  -7    0.22    0.35
   2   6  -7   -0.44    0.31
   1   6  -7   23.40    1.22
   1   6  -7   22.54    1.20
   0   6  -7   24.14    1.27
   0   6  -7   22.61    1.22
   8   5  -7    7.39    0.65
   8   5  -7    5.28    0.72
   7   5  -7   18.52    0.98
   7   5  -7   19.18    1.11
   6   5  -7   46.82    1.81
   6   5  -7   48.22    1.96
   6   5  -7   47.73    1.80
   5   5  -7   10.61    0.70
   5   5  -7   10.76    0.72
   5   5  -7    9.20    0.67
   4   5  -7    1.09    0.35
   4   5  -7    1.87    0.39
   3   5  -7    7.30    0.63
   3   5  -7    7.80    0.62
   2   5  -7    8.92    0.66
   2   5  -7    6.26    0.61
   1   5  -7   13.47    0.85
   1   5  -7   15.39    0.89
   0   5  -7   -0.15    0.32
   0   5  -7    0.08    0.34
  -1   5  -7    2.53    0.49
  -2   5  -7   20.60    1.12
   8   4  -7    0.74    0.33
   8   4  -7    0.37    0.41
   7   4  -7    2.64    0.50
   7   4  -7    2.99    0.44
   6   4  -7   19.53    0.94
   6   4  -7   20.68    0.99
   6   4  -7   19.89    1.08
   5   4  -7   10.82    0.70
   5   4  -7   11.52    0.75
   5   4  -7   10.93    0.67
   4   4  -7    9.92    0.67
   4   4  -7   11.28    0.70
   4   4  -7   10.72    0.66
   3   4  -7    0.28    0.27
   3   4  -7    0.01    0.24
   2   4  -7    1.47    0.33
   2   4  -7    1.75    0.38
   1   4  -7    9.13    0.64
   1   4  -7    9.44    0.69
   0   4  -7   37.26    1.53
   0   4  -7   36.08    1.48
  -1   4  -7    2.82    0.47
  -2   4  -7    2.01    0.43
  -3   4  -7   52.08    1.97
   9   3  -7    0.57    0.43
   9   3  -7    0.64    0.33
   8   3  -7    2.16    0.40
   8   3  -7    2.22    0.53
   7   3  -7   19.13    1.10
   7   3  -7   18.98    0.94
   6   3  -7   50.09    1.84
   6   3  -7   53.43    2.09
   5   3  -7    7.92    0.53
   5   3  -7    8.08    0.58
   5   3  -7    9.09    0.66
   4   3  -7   27.73    1.17
   4   3  -7   29.31    1.15
   4   3  -7   28.31    1.24
   3   3  -7   38.07    1.41
   3   3  -7   36.64    1.46
   3   3  -7   36.43    1.41
   2   3  -7   43.69    1.62
   2   3  -7   45.89    1.64
   2   3  -7   43.23    1.61
   1   3  -7   25.76    1.12
   1   3  -7   26.70    1.11
   0   3  -7   16.91    0.87
   0   3  -7   15.77    0.84
  -1   3  -7    3.21    0.43
  -2   3  -7   34.85    1.39
   2  -3   7   34.11    1.38
  -3   3  -7   32.44    1.35
   3  -3   7   32.49    1.36
  -4   3  -7    2.11    0.42
   4  -3   7    1.61    0.40
  -5   3  -7    9.46    0.72
   5  -3   7   11.09    0.81
   9   2  -7    4.48    0.54
   9   2  -7    3.42    0.62
   8   2  -7   13.94    0.80
   8   2  -7   13.36    0.95
   7   2  -7    7.50    0.70
   7   2  -7    8.08    0.60
   6   2  -7    2.46    0.39
   6   2  -7    2.84    0.49
   5   2  -7   20.13    0.92
   5   2  -7   20.15    1.03
   4   2  -7   59.74    1.94
   4   2  -7   54.95    2.13
   4   2  -7   58.38    1.96
   3   2  -7    5.16    0.46
   3   2  -7    5.07    0.40
   3   2  -7    5.92    0.46
   2   2  -7   24.09    1.05
   2   2  -7   26.49    1.06
   2   2  -7   26.42    1.02
   1   2  -7   58.36    1.95
   1   2  -7   60.62    1.97
   1   2  -7   53.39    1.98
   0   2  -7   34.06    1.32
   0   2  -7   33.54    1.31
   0  -2   7   35.31    1.29
  -1   2  -7   10.44    0.64
   1  -2   7   11.04    0.61
  -2   2  -7    0.15    0.24
   2  -2   7    0.15    0.24
  -3   2  -7   49.85    1.76
   3  -2   7   48.82    1.84
  -4   2  -7   25.04    1.10
   4  -2   7   25.53    1.16
  -5   2  -7   16.27    0.87
   5  -2   7   17.23    0.96
   6  -2   7    8.02    0.72
   9   1  -7    0.78    0.35
   9   1  -7    0.93    0.45
   8   1  -7   16.28    1.06
   8   1  -7   19.29    0.93
   7   1  -7   11.72    0.86
   7   1  -7   15.48    0.79
   6   1  -7   19.63    1.07
   6   1  -7   21.46    0.95
   5   1  -7   53.90    2.03
   5   1  -7   50.73    1.80
   4   1  -7    7.06    0.50
   4   1  -7    8.62    0.59
   3   1  -7   27.20    1.18
   3   1  -7   29.36    1.11
   2   1  -7   17.09    0.70
   2   1  -7   16.86    0.79
   2   1  -7   14.91    0.74
  -2  -1   7   17.30    0.70
   1   1  -7    0.20    0.17
   1   1  -7    0.22    0.18
   1   1  -7    0.06    0.19
  -1  -1   7    0.00    0.17
   0   1  -7   31.10    1.21
   0  -1   7   34.91    1.25
  -1   1  -7   19.07    0.84
   1  -1   7   18.54    0.82
  -2   1  -7    6.30    0.46
   2  -1   7    6.58    0.47
  -3   1  -7    3.49    0.40
   3  -1   7    3.69    0.43
  -4   1  -7    1.63    0.32
   4  -1   7    1.43    0.35
   5  -1   7   12.89    0.80
   6  -1   7   29.91    1.38
   9   0  -7   10.56    0.73
   9   0  -7   11.10    0.87
   8   0  -7   10.77    0.83
   8   0  -7   11.19    0.71
   7   0  -7    1.09    0.31
   7   0  -7    0.95    0.39
   6   0  -7    4.96    0.57
   6   0  -7    6.42    0.51
   5   0  -7   64.25    2.44
   5   0  -7   68.86    2.20
   4   0  -7   18.75    0.94
   4   0  -7   19.33    0.84
  -4   0   7   19.95    0.82
   3   0  -7   11.17    0.62
   3   0  -7   10.59    0.57
  -3   0   7   10.18    0.52
   2   0  -7   66.87    2.28
   2   0  -7   63.03    2.07
  -2   0   7   64.96    2.16
   1   0  -7  195.90    6.41
   1   0  -7  202.46    5.87
   1   0  -7  207.48    6.07
  -1   0   7  207.80    6.31
   0   0  -7   28.30    1.06
   0   0  -7   29.61    1.11
   0   0   7   28.26    1.10
  -1   0  -7    3.40    0.32
   1   0   7    3.51    0.34
  -2   0  -7    0.51    0.21
   2   0   7    0.65    0.23
  -3   0  -7   95.87    2.95
   3   0   7   98.09    3.23
  -4   0  -7   59.85    1.96
   4   0   7   61.20    2.19
   5   0   7   63.35    2.31
   6   0   7    0.22    0.32
   7   0   7   39.95    1.71
   8  -1  -7   12.35    0.88
   8  -1  -7   13.22    0.78
   7  -1  -7    3.67    0.55
   7  -1  -7    3.79    0.46
   6  -1  -7    0.21    0.24
   6  -1  -7    0.43    0.25
   6  -1  -7    0.11    0.29
  -6   1   7    0.11    0.26
   5  -1  -7    3.64    0.40
   5  -1  -7    3.38    0.47
   5  -1  -7    3.20    0.39
  -5   1   7    3.52    0.40
   4  -1  -7    0.67    0.27
   4  -1  -7    0.65    0.22
   4  -1  -7    1.12    0.25
  -4   1   7    1.33    0.27
   3  -1  -7    0.20    0.18
   3  -1  -7    0.31    0.21
  -3   1   7    0.27    0.19
   2  -1  -7   45.41    1.54
   2  -1  -7   46.86    1.70
  -2   1   7   46.64    1.63
   1  -1  -7    2.31    0.31
   1  -1  -7    2.57    0.29
  -1   1   7    2.44    0.29
   0  -1  -7   15.26    0.70
   0  -1  -7   14.98    0.65
   0   1   7   15.19    0.70
  -1  -1  -7   85.31    2.85
  -1  -1  -7   86.74    2.63
   1   1   7   87.65    2.87
  -2  -1  -7  145.04    4.55
  -2  -1  -7  143.29    4.18
   2   1   7  141.80    4.58
  -3  -1  -7    0.31    0.17
   3   1   7    0.24    0.22
   4   1   7    9.85    0.62
   5   1   7    5.53    0.51
   6   1   7   83.46    2.95
   7   1   7    5.50    0.59
   8   1   7    5.47    0.66
   8  -2  -7    1.89    0.42
   8  -2  -7    2.70    0.51
   7  -2  -7    5.36    0.54
   7  -2  -7    5.00    0.57
   7  -2  -7    4.68    0.52
  -7   2   7    5.08    0.54
   6  -2  -7    5.31    0.52
   6  -2  -7    4.79    0.47
   6  -2  -7    5.65    0.56
  -6   2   7    5.51    0.53
   5  -2  -7   20.10    1.03
   5  -2  -7   22.23    0.98
   5  -2  -7   20.10    0.92
  -5   2   7   22.33    1.00
   4  -2  -7    0.93    0.29
   4  -2  -7    0.87    0.24
   4  -2  -7    1.14    0.28
  -4   2   7    1.46    0.29
   3  -2  -7   -0.06    0.20
   3  -2  -7    0.15    0.18
  -3   2   7    0.13    0.20
   2  -2  -7   46.35    1.55
   2  -2  -7   46.72    1.72
  -2   2   7   46.68    1.66
   1  -2  -7  146.19    4.56
   1  -2  -7  141.02    4.11
  -1   2   7  134.66    4.46
   0  -2  -7   26.35    0.95
   0  -2  -7   25.47    1.04
   0   2   7   26.46    1.06
  -1  -2  -7   36.30    1.21
  -1  -2  -7   35.25    1.33
   1   2   7   35.23    1.32
   1   2   7   37.68    1.38
  -2  -2  -7   24.97    0.88
  -2  -2  -7   23.91    0.96
   2   2   7   24.01    0.95
   2   2   7   24.70    1.03
  -3  -2  -7   39.07    1.30
  -3  -2  -7   40.34    1.43
   3   2   7   40.49    1.52
   3   2   7   40.78    1.43
   4   2   7    8.56    0.58
   4   2   7    9.53    0.50
   5   2   7    7.84    0.58
   6   2   7    3.98    0.49
   7   2   7   28.72    1.33
   8   2   7    6.11    0.64
   7  -3  -7   19.45    1.05
   7  -3  -7   19.08    1.05
   7  -3  -7   17.54    0.94
  -7   3   7   18.96    1.06
   6  -3  -7    6.53    0.55
   6  -3  -7    6.52    0.60
   6  -3  -7    6.13    0.57
  -6   3   7    6.24    0.59
   5  -3  -7    5.39    0.53
   5  -3  -7    6.31    0.54
   5  -3  -7    5.87    0.50
  -5   3   7    6.10    0.56
   4  -3  -7   65.30    2.11
   4  -3  -7   62.39    2.26
   4  -3  -7   64.64    2.33
  -4   3   7   63.12    2.27
   3  -3  -7   73.02    2.28
   3  -3  -7   72.59    2.47
   3  -3  -7   68.06    2.51
  -3   3   7   72.38    2.47
   2  -3  -7  107.72    3.34
   2  -3  -7  116.78    3.74
  -2   3   7  111.25    3.65
   1  -3  -7    0.75    0.20
   1  -3  -7    0.68    0.23
  -1   3   7    0.72    0.23
   0  -3  -7   84.03    2.77
   0  -3  -7   81.53    2.47
   0   3   7   79.47    2.74
  -1  -3  -7  111.21    3.23
  -1  -3  -7  112.49    3.60
   1   3   7  109.28    3.58
   1   3   7  107.28    3.60
  -2  -3  -7  127.45    4.24
  -2  -3  -7  132.28    3.81
   2   3   7  130.19    4.24
   2   3   7  139.29    4.30
  -3  -3  -7   37.94    1.42
   3   3   7   40.37    1.43
   3   3   7   39.36    1.50
  -4  -3  -7  103.08    3.32
   4   3   7   96.65    3.37
   4   3   7  103.95    3.32
  -5  -3  -7   13.61    0.66
   5   3   7   13.54    0.67
   5   3   7   12.31    0.73
   6   3   7    9.86    0.67
   7   3   7    0.43    0.32
   8   3   7    9.59    0.75
   9   3   7    7.76    0.73
   7  -4  -7    4.14    0.57
   7  -4  -7    3.45    0.49
  -7   4   7    4.38    0.59
   6  -4  -7   16.82    0.95
   6  -4  -7   18.07    0.91
   6  -4  -7   16.53    0.97
  -6   4   7   17.23    0.98
   5  -4  -7   30.45    1.34
   5  -4  -7   31.10    1.25
   5  -4  -7   30.45    1.34
  -5   4   7   29.67    1.34
   4  -4  -7    3.08    0.40
   4  -4  -7    2.50    0.40
   4  -4  -7    2.38    0.40
  -4   4   7    2.28    0.39
   3  -4  -7   12.13    0.71
   3  -4  -7   12.25    0.71
   3  -4  -7   11.58    0.63
  -3   4   7   11.47    0.69
   2  -4  -7   27.23    1.03
   2  -4  -7   24.79    1.14
  -2   4   7   28.98    1.16
   1  -4  -7   27.38    1.01
   1  -4  -7   28.26    1.17
  -1   4   7   27.99    1.15
   0  -4  -7    7.87    0.50
   0  -4  -7    7.37    0.41
   0   4   7    6.86    0.47
   0   4   7    6.86    0.50
  -1  -4  -7   35.55    1.35
  -1  -4  -7   37.20    1.18
   1   4   7   32.65    1.37
   1   4   7   36.39    1.35
  -2  -4  -7   40.64    1.27
  -2  -4  -7   39.01    1.47
   2   4   7   41.85    1.54
   2   4   7   38.22    1.47
  -3  -4  -7   82.69    2.88
   3   4   7   92.79    2.76
   3   4   7   86.78    2.95
   3   4   7   84.37    2.89
  -4  -4  -7    0.68    0.23
   4   4   7    0.33    0.20
   4   4   7    0.55    0.22
   4   4   7    0.23    0.23
  -5  -4  -7    1.32    0.29
   5   4   7    0.70    0.25
   5   4   7    0.78    0.28
   5   4   7    1.10    0.27
  -6  -4  -7    2.12    0.34
   6   4   7    2.03    0.34
   6   4   7    1.69    0.37
   6   4   7    2.62    0.40
   7   4   7   87.95    3.04
   7   4   7   83.56    2.99
   8   4   7   22.25    1.16
   8   4   7   22.59    1.20
   9   4   7    1.49    0.43
   6  -5  -7    0.60    0.39
   6  -5  -7    0.91    0.36
  -6   5   7    0.27    0.37
   5  -5  -7    1.99    0.44
   5  -5  -7    2.86    0.43
   5  -5  -7    1.94    0.41
  -5   5   7    2.00    0.44
   4  -5  -7    8.01    0.62
   4  -5  -7    9.58    0.67
   4  -5  -7    8.06    0.60
  -4   5   7    8.78    0.66
   3  -5  -7   11.65    0.74
   3  -5  -7   12.66    0.74
   3  -5  -7   12.44    0.68
  -3   5   7   11.04    0.72
   2  -5  -7    4.91    0.48
   2  -5  -7    5.15    0.42
   2  -5  -7    5.07    0.49
  -2   5   7    5.86    0.50
   1  -5  -7    4.36    0.44
   1  -5  -7    5.00    0.38
  -1   5   7    4.15    0.43
   0  -5  -7   34.76    1.21
   0  -5  -7   36.32    1.40
   0   5   7   35.24    1.40
   0   5   7   36.45    1.38
  -1  -5  -7   38.41    1.45
  -1  -5  -7   38.39    1.25
   1   5   7   38.02    1.48
   1   5   7   35.84    1.42
  -2  -5  -7    5.23    0.43
   2   5   7    5.54    0.47
   2   5   7    5.10    0.42
  -3  -5  -7   -0.01    0.20
   3   5   7    0.23    0.23
   3   5   7    0.11    0.21
  -4  -5  -7   51.29    1.81
   4   5   7   48.24    1.79
   4   5   7   46.56    1.84
   4   5   7   50.07    1.71
  -5  -5  -7   26.83    1.10
   5   5   7   23.69    1.12
   5   5   7   25.52    1.09
   5   5   7   24.69    1.06
  -6  -5  -7   56.03    2.04
   6   5   7   55.64    2.03
   6   5   7   54.87    2.08
   6   5   7   55.13    2.02
   7   5   7   14.31    0.85
   7   5   7   13.29    0.83
   7   5   7   15.09    0.79
   8   5   7   16.71    0.94
   8   5   7   15.79    0.85
   8   5   7   14.57    0.93
   9   5   7   20.72    1.13
   9   5   7   19.65    1.15
   5  -6  -7    1.57    0.45
   5  -6  -7    1.01    0.38
  -5   6   7    1.30    0.44
   4  -6  -7    2.28    0.41
   4  -6  -7    1.88    0.41
   4  -6  -7    1.86    0.44
  -4   6   7    1.69    0.43
   3  -6  -7   25.60    1.18
   3  -6  -7   25.03    1.22
   3  -6  -7   26.78    1.12
  -3   6   7   25.11    1.22
   2  -6  -7   31.01    1.38
   2  -6  -7   30.93    1.22
   2  -6  -7   32.77    1.36
  -2   6   7   31.84    1.37
   1  -6  -7   29.77    1.11
   1  -6  -7   28.94    1.26
   1  -6  -7   29.23    1.24
  -1   6   7   27.04    1.24
   0  -6  -7   34.76    1.42
   0  -6  -7   36.09    1.24
   0   6   7   35.23    1.44
   0   6   7   36.03    1.41
  -1  -6  -7    0.83    0.19
  -1  -6  -7    0.94    0.27
   1   6   7    0.94    0.26
   1   6   7    0.55    0.27
  -2  -6  -7   20.82    0.96
   2   6   7   21.24    0.96
   2   6   7   21.09    0.99
  -3  -6  -7  113.74    3.74
   3   6   7  109.36    3.73
   3   6   7  112.01    3.73
  -4  -6  -7   52.04    1.97
   4   6   7   53.31    1.98
   4   6   7   55.38    2.02
  -5  -6  -7   15.63    0.82
   5   6   7   14.95    0.76
   5   6   7   13.57    0.81
   5   6   7   15.91    0.82
   6   6   7   14.22    0.79
   6   6   7   14.18    0.82
   6   6   7   13.96    0.78
   7   6   7   40.67    1.62
   7   6   7   39.34    1.65
   7   6   7   40.88    1.62
   8   6   7    6.45    0.65
   8   6   7    6.96    0.65
   8   6   7    7.38    0.60
   9   6   7    4.16    0.59
   9   6   7    5.33    0.64
   9   6   7    3.72    0.52
   4  -7  -7   11.39    0.88
   4  -7  -7   13.59    0.84
  -4   7   7   13.04    0.91
   3  -7  -7   11.23    0.74
   3  -7  -7   11.53    0.72
   3  -7  -7    9.97    0.79
  -3   7   7    9.89    0.78
   2  -7  -7   13.13    0.86
   2  -7  -7   15.85    0.81
   2  -7  -7   14.56    0.83
  -2   7   7   13.69    0.87
   1  -7  -7    7.68    0.61
   1  -7  -7    7.38    0.65
   1  -7  -7    8.35    0.56
  -1   7   7    7.88    0.63
   0  -7  -7   73.33    2.31
   0  -7  -7   70.81    2.58
   0   7   7   74.78    2.57
   0   7   7   71.37    2.60
  -1  -7  -7   22.56    1.03
  -1  -7  -7   21.96    0.87
   1   7   7   22.49    1.02
   1   7   7   21.61    1.04
  -2  -7  -7    0.33    0.27
   2   7   7    0.31    0.26
   2   7   7    0.31    0.26
  -3  -7  -7   20.04    0.96
   3   7   7   18.22    0.95
   3   7   7   19.17    0.95
  -4  -7  -7   60.60    2.33
   4   7   7   67.64    2.37
   4   7   7   63.42    2.33
   4   7   7   64.72    2.16
  -5  -7  -7    0.64    0.32
   5   7   7    0.50    0.29
   5   7   7    0.40    0.24
   5   7   7    0.71    0.31
   6   7   7   -0.07    0.25
   6   7   7    0.20    0.29
   6   7   7    0.10    0.29
   7   7   7   34.82    1.43
   7   7   7   33.24    1.43
   7   7   7   31.15    1.43
   8   7   7   11.53    0.78
   8   7   7   11.53    0.78
   8   7   7   11.93    0.82
   9   7   7   21.60    1.09
   9   7   7   20.86    1.12
   9   7   7   18.57    1.10
   3  -8  -7   19.31    1.18
   3  -8  -7   23.42    1.10
  -3   8   7   20.70    1.19
   2  -8  -7   49.57    1.82
   2  -8  -7   48.15    1.94
   2  -8  -7   48.92    2.03
  -2   8   7   50.77    2.04
   1  -8  -7   14.53    0.79
   1  -8  -7   14.58    0.86
   1  -8  -7   15.39    0.93
  -1   8   7   15.38    0.92
   0  -8  -7    6.80    0.52
   0  -8  -7    5.13    0.58
   0  -8  -7    5.85    0.55
   0   8   7    7.29    0.62
   0   8   7    5.95    0.54
  -1  -8  -7    6.29    0.55
   1   8   7    5.07    0.54
   1   8   7    5.97    0.53
  -2  -8  -7   15.46    0.86
   2   8   7   15.54    0.86
   2   8   7   16.06    0.84
  -3  -8  -7   25.41    1.17
   3   8   7   24.71    1.15
   3   8   7   23.56    1.13
  -4  -8  -7   12.46    0.79
   4   8   7   12.35    0.78
   4   8   7   13.09    0.79
   4   8   7   12.11    0.69
  -5  -8  -7    1.76    0.41
   5   8   7    3.51    0.49
   5   8   7    2.23    0.38
   5   8   7    2.38    0.44
  -6  -8  -7    9.52    0.69
   6   8   7   10.66    0.69
   6   8   7    8.21    0.64
   6   8   7    9.15    0.66
   6   8   7    8.71    0.69
   7   8   7   42.14    1.68
   7   8   7   41.58    1.72
   7   8   7   41.44    1.73
   8   8   7    1.29    0.41
   8   8   7    1.25    0.40
   9   8   7    6.57    0.65
   9   8   7    6.78    0.73
   2  -9  -7    2.63    0.50
   2  -9  -7    3.37    0.62
  -2   9   7    2.80    0.57
   1  -9  -7   -0.05    0.32
   1  -9  -7    0.31    0.39
  -1   9   7    0.53    0.39
   0  -9  -7    8.92    0.74
   0  -9  -7    8.54    0.61
   0  -9  -7    9.30    0.70
   0   9   7    9.03    0.67
   0   9   7    8.36    0.71
  -1  -9  -7   32.24    1.52
  -1  -9  -7   39.77    1.57
   1   9   7   34.17    1.54
   1   9   7   37.26    1.52
  -2  -9  -7    1.86    0.42
   2   9   7    2.11    0.42
   2   9   7    1.94    0.42
  -3  -9  -7   23.76    1.17
   3   9   7   24.74    1.17
   3   9   7   22.55    1.13
  -4  -9  -7   19.95    1.08
   4   9   7   20.59    1.08
   4   9   7   20.91    1.04
  -5  -9  -7    6.58    0.66
   5   9   7    7.04    0.61
   5   9   7    7.44    0.61
   5   9   7    6.46    0.63
  -6  -9  -7   15.42    0.98
   6   9   7   17.78    0.96
   6   9   7   15.17    0.95
   6   9   7   17.31    0.93
   7   9   7   19.05    1.06
   7   9   7   18.16    1.02
   8   9   7   19.35    1.07
   8   9   7   17.50    1.02
   8   9   7   18.35    1.06
   0 -10  -7    3.24    0.58
   0  10   7    2.80    0.53
  -1 -10  -7   10.57    0.81
  -1 -10  -7   11.71    0.81
   1  10   7   10.30    0.80
   1  10   7   12.47    0.80
  -2 -10  -7    4.25    0.56
  -2 -10  -7    4.92    0.60
   2  10   7    5.69    0.60
   2  10   7    3.74    0.53
  -3 -10  -7    2.39    0.50
   3  10   7    2.59    0.49
   3  10   7    2.51    0.47
  -4 -10  -7    0.18    0.36
   4  10   7    0.07    0.35
   4  10   7    0.07    0.32
  -5 -10  -7   14.60    0.95
   5  10   7   14.42    0.92
  -6 -10  -7   20.22    1.19
   6  10   7   20.41    1.15
   6  10   7   24.11    1.15
   7  10   7   22.38    1.15
   7  10   7   21.23    1.17
   4   6  -8    1.13    0.42
   3   6  -8    0.01    0.34
   3   6  -8    0.55    0.39
   7   5  -8   26.98    1.27
   6   5  -8   12.51    0.82
   6   5  -8   10.20    0.81
   5   5  -8   -0.05    0.33
   5   5  -8    0.26    0.31
   4   5  -8   14.14    0.86
   4   5  -8   14.31    0.88
   3   5  -8   44.85    1.79
   3   5  -8   44.74    1.79
   2   5  -8   19.85    1.05
   2   5  -8   19.27    1.07
   1   5  -8    4.54    0.60
   1   5  -8    2.98    0.52
   0   5  -8   17.47    1.06
   7   4  -8    9.54    0.71
   7   4  -8    9.66    0.82
   6   4  -8   -0.37    0.32
   6   4  -8   -0.12    0.28
   5   4  -8    0.52    0.37
   5   4  -8    0.54    0.31
   4   4  -8   10.63    0.67
   4   4  -8    9.85    0.70
   4   4  -8    8.68    0.67
   3   4  -8   25.89    1.20
   3   4  -8   27.34    1.19
   2   4  -8   10.09    0.67
   2   4  -8    7.65    0.66
   1   4  -8    2.00    0.43
   1   4  -8    1.87    0.40
   0   4  -8    7.28    0.64
   0   4  -8    5.96    0.61
  -1   4  -8    0.17    0.33
  -2   4  -8   30.66    1.40
   8   3  -8   10.11    0.90
   8   3  -8   12.48    0.80
   7   3  -8   16.87    1.13
   7   3  -8   23.44    1.06
   6   3  -8    1.26    0.35
   6   3  -8    0.34    0.35
   5   3  -8   11.22    0.78
   5   3  -8   10.72    0.70
   4   3  -8   51.50    1.92
   4   3  -8   44.89    1.75
   3   3  -8   23.90    1.01
   3   3  -8   21.24    1.03
   3   3  -8   21.89    1.03
   2   3  -8   18.67    0.89
   2   3  -8   17.04    0.90
   1   3  -8    1.53    0.37
   1   3  -8    1.91    0.35
   0   3  -8   32.68    1.38
   0   3  -8   34.47    1.40
  -1   3  -8   87.81    2.92
  -2   3  -8    1.93    0.44
  -3   3  -8    3.05    0.48
  -4   3  -8    4.27    0.55
   4  -3   8    4.63    0.59
   8   2  -8    2.35    0.54
   8   2  -8    2.29    0.42
   7   2  -8    8.05    0.75
   7   2  -8    8.67    0.64
   6   2  -8   24.86    1.12
   6   2  -8   26.05    1.29
   5   2  -8   12.12    0.71
   5   2  -8   10.19    0.76
   4   2  -8    0.10    0.24
   4   2  -8    0.43    0.30
   3   2  -8    2.79    0.40
   3   2  -8    2.24    0.38
   2   2  -8  137.80    4.19
   2   2  -8  137.28    4.27
   2   2  -8  135.85    4.49
   1   2  -8   35.50    1.39
   1   2  -8   36.64    1.38
   0   2  -8    5.56    0.50
  -1   2  -8    1.67    0.35
   1  -2   8    1.94    0.34
  -2   2  -8   42.22    1.61
   2  -2   8   42.94    1.65
  -3   2  -8   50.74    1.88
   3  -2   8   52.33    1.96
  -4   2  -8    5.72    0.58
   4  -2   8    6.38    0.61
   5  -2   8    8.22    0.72
   8   1  -8    7.00    0.72
   8   1  -8    6.74    0.62
   7   1  -8   22.51    1.04
   7   1  -8   20.76    1.19
   6   1  -8    0.22    0.26
   6   1  -8   -0.14    0.30
   5   1  -8   34.71    1.37
   5   1  -8   36.37    1.56
   4   1  -8   59.77    2.19
   4   1  -8   55.74    1.97
   3   1  -8   43.83    1.76
   3   1  -8   48.61    1.66
   2   1  -8    0.39    0.24
   2   1  -8    0.84    0.26
   1   1  -8   98.87    3.18
   1   1  -8   93.57    3.01
   1   1  -8   92.99    2.97
  -1  -1   8   93.29    3.08
   0   1  -8    0.36    0.22
   0  -1   8    0.28    0.22
  -1   1  -8   78.74    2.54
   1  -1   8   77.94    2.66
  -2   1  -8    8.31    0.57
   2  -1   8    8.56    0.57
  -3   1  -8   22.80    1.00
   3  -1   8   21.63    1.03
  -4   1  -8   29.92    1.25
   4  -1   8   33.15    1.39
   5  -1   8    9.77    0.75
   6  -1   8    1.11    0.42
   8   0  -8    5.63    0.57
   8   0  -8    3.07    0.57
   7   0  -8   10.00    0.82
   7   0  -8   11.27    0.71
   6   0  -8   20.91    0.97
   6   0  -8   20.65    1.12
   5   0  -8    6.18    0.59
   5   0  -8    6.05    0.50
   4   0  -8    3.00    0.44
   4   0  -8    3.09    0.39
   3   0  -8    0.02    0.23
   3   0  -8    0.31    0.22
   2   0  -8   49.97    1.75
   2   0  -8   52.26    1.90
  -2   0   8   52.84    1.81
   1   0  -8    0.24    0.20
   1   0  -8    0.34    0.21
  -1   0   8    0.60    0.21
   0   0  -8    1.75    0.30
   0   0  -8    2.02    0.30
   0   0   8    2.16    0.32
  -1   0  -8    2.01    0.30
   1   0   8    2.13    0.32
  -2   0  -8   16.17    0.76
   2   0   8   15.24    0.79
  -3   0  -8    4.01    0.42
   3   0   8    2.75    0.40
   4   0   8    2.69    0.42
   5   0   8    7.91    0.65
   6   0   8   13.09    0.87
   8  -1  -8    0.13    0.39
   8  -1  -8   -0.05    0.30
   7  -1  -8    0.85    0.32
   7  -1  -8    1.13    0.42
   6  -1  -8    7.63    0.56
   6  -1  -8    6.05    0.63
   5  -1  -8   28.92    1.31
   5  -1  -8   28.06    1.15
   4  -1  -8   51.95    2.00
   4  -1  -8   52.62    1.80
   4  -1  -8   52.30    1.87
  -4   1   8   53.27    1.88
   3  -1  -8   13.72    0.76
   3  -1  -8   14.13    0.69
  -3   1   8   13.23    0.67
   2  -1  -8    0.30    0.20
   2  -1  -8    0.06    0.19
  -2   1   8    0.63    0.22
   1  -1  -8  114.53    3.82
   1  -1  -8  118.16    3.50
  -1   1   8  115.28    3.75
   0  -1  -8   35.64    1.28
   0  -1  -8   36.64    1.38
   0   1   8   35.97    1.37
  -1  -1  -8   42.19    1.51
  -1  -1  -8   41.56    1.42
   1   1   8   39.24    1.53
  -2  -1  -8    0.15    0.18
  -2  -1  -8   -0.09    0.17
   2   1   8    0.03    0.21
  -3  -1  -8    0.41    0.21
   3   1   8    0.28    0.25
   4   1   8   67.47    2.42
   5   1   8   58.91    2.21
   6   1   8    4.14    0.55
   7   1   8    6.67    0.67
   8  -2  -8   16.50    0.93
   8  -2  -8   16.82    1.06
   7  -2  -8    3.45    0.46
   7  -2  -8    3.27    0.54
   6  -2  -8   17.47    0.91
   6  -2  -8   17.64    0.89
   6  -2  -8   18.71    1.02
  -6   2   8   17.47    0.93
   5  -2  -8    0.26    0.29
   5  -2  -8    0.28    0.25
   5  -2  -8    0.52    0.27
  -5   2   8    0.44    0.28
   4  -2  -8   55.77    2.09
   4  -2  -8   54.43    1.88
   4  -2  -8   54.63    1.99
  -4   2   8   56.36    2.01
   3  -2  -8    7.35    0.54
   3  -2  -8    8.67    0.54
  -3   2   8    8.13    0.53
   2  -2  -8   72.03    2.48
   2  -2  -8   69.05    2.23
  -2   2   8   69.24    2.40
   1  -2  -8   17.45    0.87
   1  -2  -8   19.56    0.80
  -1   2   8   19.70    0.87
   0  -2  -8   21.66    0.94
   0  -2  -8   20.71    0.84
   0   2   8   21.78    0.95
  -1  -2  -8   56.05    1.97
  -1  -2  -8   54.61    1.79
   1   2   8   56.52    2.00
  -2  -2  -8   34.37    1.32
  -2  -2  -8   35.02    1.21
   2   2   8   33.82    1.31
   2   2   8   37.24    1.40
  -3  -2  -8   32.21    1.22
   3   2   8   33.06    1.22
   3   2   8   30.65    1.30
   4   2   8    3.63    0.46
   5   2   8   63.10    2.32
   6   2   8   50.97    2.00
   7   2   8    5.38    0.63
   8   2   8    0.73    0.40
   7  -3  -8    0.82    0.40
   7  -3  -8    0.21    0.34
   7  -3  -8    0.40    0.33
  -7   3   8    0.01    0.35
   6  -3  -8    4.77    0.56
   6  -3  -8    4.90    0.56
   6  -3  -8    4.21    0.52
  -6   3   8    3.50    0.51
   5  -3  -8   13.99    0.80
   5  -3  -8   14.48    0.78
   5  -3  -8   13.81    0.84
  -5   3   8   13.71    0.81
   4  -3  -8   83.05    2.62
   4  -3  -8   78.43    2.80
   4  -3  -8   83.29    2.90
  -4   3   8   80.24    2.81
   3  -3  -8  130.31    3.91
   3  -3  -8  131.05    4.34
  -3   3   8  128.84    4.24
   2  -3  -8    1.23    0.30
   2  -3  -8    0.73    0.23
  -2   3   8    0.90    0.28
   1  -3  -8  125.23    3.81
   1  -3  -8  131.00    4.25
  -1   3   8  129.55    4.18
   0  -3  -8   57.43    2.07
   0  -3  -8   58.94    1.86
   0   3   8   57.18    2.07
  -1  -3  -8   41.66    1.52
  -1  -3  -8   40.76    1.35
   1   3   8   38.01    1.53
   1   3   8   40.34    1.50
  -2  -3  -8    7.34    0.48
  -2  -3  -8    7.45    0.41
   2   3   8    7.25    0.54
   2   3   8    7.13    0.47
  -3  -3  -8    9.55    0.55
   3   3   8    9.49    0.55
   3   3   8    8.81    0.60
  -4  -3  -8   15.35    0.73
   4   3   8   15.39    0.73
   4   3   8   15.68    0.83
   5   3   8    0.73    0.31
   6   3   8    3.15    0.48
   7   3   8   23.29    1.20
   8   3   8    6.31    0.66
   7  -4  -8    6.07    0.66
  -7   4   8    3.85    0.59
   6  -4  -8   -0.07    0.33
   6  -4  -8   -0.01    0.30
   6  -4  -8    0.18    0.33
  -6   4   8   -0.21    0.32
   5  -4  -8    1.04    0.33
   5  -4  -8    1.54    0.40
   5  -4  -8    2.04    0.43
  -5   4   8    1.20    0.38
   4  -4  -8    1.49    0.37
   4  -4  -8    0.83    0.33
   4  -4  -8    1.50    0.34
  -4   4   8    1.21    0.36
   3  -4  -8   33.72    1.42
   3  -4  -8   33.74    1.39
   3  -4  -8   32.75    1.26
  -3   4   8   33.19    1.39
   2  -4  -8    0.73    0.30
   2  -4  -8    1.09    0.26
  -2   4   8    0.83    0.28
   1  -4  -8    1.75    0.34
   1  -4  -8    1.90    0.28
  -1   4   8    1.66    0.32
   0  -4  -8    3.38    0.39
   0  -4  -8    3.14    0.33
   0   4   8    3.27    0.40
  -1  -4  -8   40.77    1.34
  -1  -4  -8   40.26    1.53
   1   4   8   39.78    1.56
   1   4   8   39.79    1.51
  -2  -4  -8   38.41    1.51
   2   4   8   41.95    1.59
   2   4   8   41.17    1.52
  -3  -4  -8    7.50    0.50
   3   4   8    7.71    0.57
   3   4   8    7.60    0.51
  -4  -4  -8    1.90    0.31
   4   4   8    2.08    0.32
   4   4   8    1.77    0.31
   4   4   8    1.80    0.35
  -5  -4  -8   12.23    0.67
   5   4   8   12.31    0.70
   5   4   8   11.59    0.74
   5   4   8   12.10    0.67
  -6  -4  -8  112.43    3.57
   6   4   8  102.58    3.54
   6   4   8  107.89    3.56
   6   4   8  102.13    3.64
   7   4   8   26.86    1.28
   7   4   8   23.88    1.23
   8   4   8    0.04    0.33
   8   4   8   -0.04    0.34
   6  -5  -8   19.29    1.10
   6  -5  -8   18.26    1.06
   6  -5  -8   19.88    1.03
  -6   5   8   18.36    1.09
   5  -5  -8   15.89    0.90
   5  -5  -8   18.41    1.03
   5  -5  -8   16.13    0.97
  -5   5   8   19.36    1.06
   4  -5  -8    9.70    0.66
   4  -5  -8   10.92    0.72
   4  -5  -8    8.99    0.71
  -4   5   8   10.35    0.74
   3  -5  -8   -0.22    0.28
   3  -5  -8   -0.20    0.24
   3  -5  -8   -0.14    0.26
  -3   5   8   -0.27    0.26
   2  -5  -8    0.29    0.28
   2  -5  -8    0.28    0.28
   2  -5  -8    0.59    0.25
  -2   5   8    0.32    0.26
   1  -5  -8   24.07    1.09
   1  -5  -8   22.74    0.93
  -1   5   8   23.15    1.06
   0  -5  -8   23.88    0.91
   0  -5  -8   23.69    1.06
   0   5   8   23.62    1.08
   0   5   8   23.61    1.05
  -1  -5  -8    5.02    0.36
  -1  -5  -8    4.20    0.43
   1   5   8    4.76    0.44
   1   5   8    4.43    0.46
  -2  -5  -8   52.97    1.91
   2   5   8   52.42    1.90
   2   5   8   50.43    1.95
  -3  -5  -8   26.73    1.14
   3   5   8   27.68    1.22
   3   5   8   27.54    1.15
  -4  -5  -8   20.13    0.92
   4   5   8   18.69    0.90
   4   5   8   19.46    0.98
  -5  -5  -8   22.46    1.02
   5   5   8   22.04    1.08
   5   5   8   21.89    1.01
   5   5   8   21.91    0.99
  -6  -5  -8    6.81    0.55
   6   5   8    6.29    0.56
   6   5   8    6.67    0.60
   6   5   8    6.80    0.55
  -7  -5  -8   37.17    1.53
   7   5   8   36.45    1.57
   7   5   8   39.06    1.63
   7   5   8   37.75    1.52
   8   5   8    5.60    0.61
   8   5   8    4.68    0.60
   5  -6  -8    6.51    0.70
   5  -6  -8    6.18    0.62
   5  -6  -8    7.77    0.67
  -5   6   8    5.88    0.68
   4  -6  -8    0.54    0.33
   4  -6  -8    0.92    0.37
   4  -6  -8    0.89    0.40
  -4   6   8    0.56    0.37
   3  -6  -8   11.27    0.76
   3  -6  -8   12.41    0.81
   3  -6  -8   10.82    0.69
  -3   6   8   10.41    0.75
   2  -6  -8   26.63    1.27
   2  -6  -8   27.92    1.27
   2  -6  -8   29.63    1.14
  -2   6   8   26.77    1.27
   1  -6  -8    1.37    0.34
   1  -6  -8    1.69    0.31
  -1   6   8    1.44    0.35
   0  -6  -8   29.84    1.12
   0  -6  -8   30.68    1.31
   0   6   8   31.83    1.30
   0   6   8   30.94    1.32
  -1  -6  -8   17.81    0.87
  -1  -6  -8   17.47    0.73
   1   6   8   18.13    0.86
   1   6   8   16.65    0.90
  -2  -6  -8   81.70    2.80
   2   6   8   81.16    2.79
   2   6   8   77.76    2.82
  -3  -6  -8    1.85    0.35
   3   6   8    2.65    0.43
   3   6   8    2.08    0.36
  -4  -6  -8   24.20    1.09
   4   6   8   22.29    1.12
   4   6   8   23.87    1.08
  -5  -6  -8   21.85    1.04
   5   6   8   21.57    1.09
   5   6   8   22.29    1.05
  -6  -6  -8   44.34    1.74
   6   6   8   43.62    1.73
   6   6   8   42.99    1.78
   6   6   8   44.35    1.68
  -7  -6  -8    1.38    0.38
   7   6   8    1.77    0.40
   7   6   8    1.50    0.38
   7   6   8    1.66    0.41
  -8  -6  -8    5.82    0.58
   8   6   8    5.23    0.60
   8   6   8    4.77    0.58
   8   6   8    5.63    0.58
   9   6   8   14.60    0.96
   4  -7  -8    1.24    0.41
   4  -7  -8    1.52    0.46
  -4   7   8    1.34    0.45
   3  -7  -8   -0.21    0.30
   3  -7  -8   -0.17    0.29
   3  -7  -8   -0.03    0.32
  -3   7   8    0.09    0.33
   2  -7  -8    7.81    0.66
   2  -7  -8    9.09    0.63
   2  -7  -8    8.06    0.69
  -2   7   8    8.74    0.70
   1  -7  -8   38.76    1.55
   1  -7  -8   33.40    1.52
   1  -7  -8   37.21    1.36
  -1   7   8   34.46    1.53
   0  -7  -8    0.55    0.30
   0  -7  -8    0.46    0.24
   0   7   8    0.50    0.30
   0   7   8    0.54    0.30
  -1  -7  -8   10.67    0.69
   1   7   8    9.46    0.69
   1   7   8   10.04    0.67
  -2  -7  -8   14.10    0.81
   2   7   8   13.89    0.80
   2   7   8   14.51    0.85
  -3  -7  -8   87.64    3.02
   3   7   8   86.63    3.01
   3   7   8   82.91    3.02
  -4  -7  -8   21.88    1.07
   4   7   8   21.44    1.10
   4   7   8   22.31    1.05
  -5  -7  -8   27.58    1.22
   5   7   8   26.77    1.20
   5   7   8   24.36    1.23
  -6  -7  -8    6.00    0.59
   6   7   8    5.17    0.56
   6   7   8    5.03    0.55
  -7  -7  -8   61.63    2.24
   7   7   8   54.11    2.21
   7   7   8   56.48    2.14
   7   7   8   57.98    2.20
  -8  -7  -8   12.56    0.84
   8   7   8   12.62    0.85
   8   7   8   10.91    0.79
   8   7   8   13.59    0.88
   3  -8  -8   17.83    1.00
   3  -8  -8   18.13    1.11
  -3   8   8   18.29    1.10
   2  -8  -8   19.87    1.01
   2  -8  -8   21.07    1.11
   2  -8  -8   21.62    1.18
  -2   8   8   21.67    1.17
   1  -8  -8   -0.17    0.33
   1  -8  -8    0.07    0.30
   1  -8  -8    0.01    0.31
  -1   8   8   -0.36    0.30
   0  -8  -8   29.13    1.29
   0  -8  -8   25.98    1.09
   0  -8  -8   24.60    1.27
   0   8   8   27.86    1.25
   0   8   8   28.80    1.32
  -1  -8  -8   13.76    0.83
   1   8   8   13.57    0.84
   1   8   8   13.11    0.80
  -2  -8  -8   43.59    1.71
   2   8   8   42.18    1.69
   2   8   8   38.30    1.67
  -3  -8  -8    8.22    0.66
   3   8   8    8.88    0.69
   3   8   8    9.16    0.68
  -4  -8  -8   25.49    1.21
   4   8   8   25.75    1.20
   4   8   8   25.32    1.23
  -5  -8  -8   26.76    1.26
   5   8   8   25.85    1.27
   5   8   8   26.70    1.25
   5   8   8   27.38    1.18
  -6  -8  -8    4.24    0.56
   6   8   8    4.99    0.57
   6   8   8    4.06    0.54
  -7  -8  -8    0.37    0.37
   7   8   8    0.40    0.34
   7   8   8    0.29    0.35
  -8  -8  -8    3.03    0.54
   8   8   8    2.81    0.52
   8   8   8    2.42    0.47
   8   8   8    2.63    0.49
   1  -9  -8   13.98    0.82
   1  -9  -8   14.12    0.91
   1  -9  -8   13.88    0.96
  -1   9   8   15.17    0.97
   0  -9  -8   -0.14    0.32
   0  -9  -8    0.13    0.37
   0   9   8   -0.03    0.33
   0   9   8    0.14    0.33
  -1  -9  -8    0.68    0.37
  -1  -9  -8    0.51    0.36
   1   9   8    0.92    0.38
   1   9   8    1.19    0.39
  -2  -9  -8    7.86    0.69
   2   9   8    9.13    0.71
   2   9   8    8.74    0.69
  -3  -9  -8    9.32    0.74
   3   9   8   10.48    0.76
   3   9   8    9.20    0.73
  -4  -9  -8    3.14    0.52
   4   9   8    3.59    0.54
   4   9   8    2.40    0.47
  -5  -9  -8    5.94    0.65
   5   9   8    5.85    0.63
   5   9   8    6.44    0.64
  -6  -9  -8    1.88    0.47
   6   9   8    1.88    0.44
   6   9   8    2.19    0.47
   6   9   8    1.82    0.41
  -7  -9  -8   24.47    1.29
   7   9   8   24.12    1.20
   7   9   8   26.60    1.29
   7   9   8   23.24    1.24
  -1 -10  -8    5.17    0.65
  -1 -10  -8    3.66    0.59
   1  10   8    4.12    0.61
   1  10   8    4.68    0.62
  -2 -10  -8    0.58    0.39
  -2 -10  -8    0.50    0.40
   2  10   8    0.65    0.39
   2  10   8    0.80    0.39
  -3 -10  -8   10.89    0.83
   3  10   8   11.10    0.82
   3  10   8   11.89    0.82
  -4 -10  -8   14.94    0.95
   4  10   8   12.37    0.86
   4  10   8   13.57    0.90
  -5 -10  -8   55.20    2.22
   5  10   8   54.44    2.16
   5  10   8   53.11    2.18
  -6 -10  -8   10.95    0.86
   6  10   8    9.23    0.79
   4   5  -9   27.69    1.34
   3   5  -9    0.39    0.36
   3   5  -9    0.14    0.37
   2   5  -9    0.50    0.38
   2   5  -9   -0.09    0.36
   6   4  -9    2.42    0.54
   6   4  -9    2.54    0.46
   5   4  -9    3.39    0.51
   5   4  -9    3.75    0.58
   4   4  -9    8.10    0.67
   3   4  -9   23.70    1.17
   2   4  -9    8.30    0.70
   2   4  -9    7.80    0.67
   1   4  -9    7.49    0.66
   1   4  -9    7.90    0.70
   0   4  -9    2.27    0.49
  -1   4  -9   18.60    1.08
   7   3  -9    0.12    0.42
   7   3  -9    0.85    0.37
   6   3  -9    9.35    0.83
   6   3  -9   14.19    0.84
   5   3  -9   11.10    0.82
   5   3  -9   12.77    0.79
   4   3  -9   15.28    0.88
   4   3  -9   16.17    0.93
   3   3  -9    3.62    0.50
   2   3  -9    1.95    0.40
   1   3  -9   14.37    0.81
   1   3  -9   13.16    0.83
   0   3  -9   17.59    0.98
  -1   3  -9    0.97    0.39
  -2   3  -9   25.13    1.24
   7   2  -9   30.38    1.55
   7   2  -9   32.00    1.37
   6   2  -9    0.10    0.28
   6   2  -9    0.04    0.37
   5   2  -9    0.29    0.30
   5   2  -9    0.03    0.33
   4   2  -9    1.54    0.36
   4   2  -9    0.86    0.35
   3   2  -9   45.27    1.75
   3   2  -9   41.43    1.64
   2   2  -9   24.26    1.09
   1   2  -9    3.38    0.47
   0   2  -9    0.83    0.33
  -1   2  -9   46.56    1.77
  -2   2  -9   19.21    1.00
  -3   2  -9    0.53    0.37
   3  -2   9    0.33    0.33
  -4   2  -9    0.65    0.36
   4  -2   9    1.03    0.40
   7   1  -9    5.31    0.55
   7   1  -9    4.37    0.64
   6   1  -9   18.53    0.92
   6   1  -9   15.26    1.01
   5   1  -9   11.40    0.81
   5   1  -9   11.89    0.72
   4   1  -9   41.36    1.54
   4   1  -9   39.03    1.67
   3   1  -9   -0.04    0.25
   3   1  -9   -0.15    0.26
   2   1  -9   21.12    0.99
   2   1  -9   20.69    0.97
   1   1  -9   13.55    0.76
   1   1  -9   15.58    0.78
   0   1  -9   36.94    1.42
  -1   1  -9   15.03    0.83
   1  -1   9   17.57    0.86
  -2   1  -9   37.50    1.51
   2  -1   9   42.19    1.61
  -3   1  -9   13.15    0.78
   3  -1   9   15.60    0.87
   4  -1   9   11.01    0.76
   5  -1   9    0.36    0.37
   7   0  -9   45.60    1.96
   7   0  -9   43.13    1.70
   6   0  -9   30.06    1.30
   6   0  -9   32.45    1.50
   5   0  -9   11.04    0.69
   5   0  -9   10.39    0.77
   4   0  -9   22.40    0.99
   4   0  -9   20.09    1.06
   3   0  -9   19.29    0.96
   3   0  -9   18.46    0.88
   2   0  -9    3.29    0.43
   2   0  -9    3.06    0.40
   1   0  -9   23.56    1.04
   1   0  -9   23.08    1.01
  -1   0   9   24.93    1.03
   0   0  -9   10.62    0.62
   0   0  -9   11.30    0.62
   0   0   9    9.76    0.60
  -1   0  -9    7.70    0.53
   1   0   9    7.48    0.54
  -2   0  -9    0.54    0.27
   2   0   9    1.19    0.34
  -3   0  -9   26.03    1.07
   3   0   9   23.60    1.14
   4   0   9   30.96    1.38
   5   0   9   13.57    0.87
   6   0   9    0.22    0.36
   7  -1  -9    0.60    0.33
   7  -1  -9    0.24    0.39
   6  -1  -9   29.32    1.19
   6  -1  -9   23.66    1.29
   5  -1  -9    1.94    0.36
   5  -1  -9    1.64    0.41
   4  -1  -9   -0.06    0.24
   4  -1  -9    0.44    0.30
   3  -1  -9    1.59    0.32
   3  -1  -9    2.75    0.43
  -3   1   9    1.75    0.32
   2  -1  -9   38.86    1.42
   2  -1  -9   39.87    1.54
  -2   1   9   37.52    1.46
   1  -1  -9   17.17    0.84
   1  -1  -9   17.53    0.80
  -1   1   9   16.85    0.83
   0  -1  -9   18.58    0.84
   0  -1  -9   19.50    0.89
   0   1   9   18.73    0.89
  -1  -1  -9    9.83    0.57
  -1  -1  -9   10.37    0.59
   1   1   9    9.71    0.63
  -2  -1  -9   55.60    1.86
   2   1   9   55.59    2.04
   3   1   9  125.24    4.16
   4   1   9   46.51    1.84
   5   1   9    2.50    0.48
   6   1   9    4.51    0.60
   7  -2  -9    1.70    0.48
   7  -2  -9    2.76    0.45
   6  -2  -9    8.69    0.63
   6  -2  -9    8.96    0.71
   5  -2  -9    1.31    0.33
   5  -2  -9    0.83    0.35
   5  -2  -9    1.52    0.36
  -5   2   9    0.88    0.33
   4  -2  -9    7.69    0.55
   4  -2  -9    8.27    0.58
   4  -2  -9    8.02    0.64
  -4   2   9    7.82    0.57
   3  -2  -9   40.57    1.61
   3  -2  -9   39.26    1.45
  -3   2   9   38.75    1.52
   2  -2  -9    1.92    0.36
   2  -2  -9    2.33    0.35
  -2   2   9    1.79    0.32
   1  -2  -9    5.25    0.44
   1  -2  -9    4.43    0.44
  -1   2   9    4.88    0.44
   0  -2  -9   33.88    1.25
   0  -2  -9   33.61    1.37
   0   2   9   36.34    1.40
  -1  -2  -9   41.55    1.45
  -1  -2  -9   42.82    1.59
   1   2   9   40.65    1.60
  -2  -2  -9    4.04    0.39
  -2  -2  -9    4.80    0.39
   2   2   9    4.33    0.45
   3   2   9    0.25    0.27
   4   2   9   15.88    0.89
   5   2   9   47.84    1.91
   6   2   9    6.27    0.64
   7   2   9    0.67    0.40
   7  -3  -9    1.04    0.44
   7  -3  -9    1.50    0.40
   6  -3  -9   20.02    1.06
   6  -3  -9   20.20    1.12
   6  -3  -9   18.79    0.99
  -6   3   9   20.17    1.08
   5  -3  -9    6.79    0.59
   5  -3  -9    7.87    0.59
   5  -3  -9    8.27    0.68
  -5   3   9    6.76    0.60
   4  -3  -9    8.63    0.68
   4  -3  -9    9.61    0.67
   4  -3  -9    9.48    0.62
  -4   3   9   10.09    0.69
   3  -3  -9   14.21    0.80
   3  -3  -9   12.82    0.68
  -3   3   9   11.70    0.72
   2  -3  -9   38.44    1.55
   2  -3  -9   38.94    1.39
  -2   3   9   36.11    1.48
   1  -3  -9   23.31    0.93
   1  -3  -9   21.06    1.03
  -1   3   9   22.21    1.02
   0  -3  -9    6.89    0.50
   0  -3  -9    6.39    0.46
   0   3   9    7.02    0.56
  -1  -3  -9    6.63    0.51
  -1  -3  -9    7.60    0.46
   1   3   9    7.32    0.56
  -2  -3  -9    8.00    0.53
   2   3   9    7.71    0.58
   2   3   9    8.14    0.53
  -3  -3  -9   71.52    2.42
   3   3   9   66.82    2.48
   3   3   9   70.35    2.41
  -4  -3  -9   63.61    2.20
   4   3   9   59.29    2.29
   4   3   9   64.11    2.20
   5   3   9   37.53    1.59
   6   3   9   34.73    1.54
   7   3   9    7.26    0.69
   6  -4  -9    0.13    0.37
   6  -4  -9    0.42    0.39
   6  -4  -9    0.54    0.34
  -6   4   9    0.20    0.40
   5  -4  -9    8.29    0.64
   5  -4  -9    8.35    0.70
   5  -4  -9    8.43    0.69
  -5   4   9    7.61    0.68
   4  -4  -9   19.86    1.02
   4  -4  -9   19.88    1.05
   4  -4  -9   20.72    0.96
  -4   4   9   19.62    1.02
   3  -4  -9   47.28    1.67
   3  -4  -9   45.28    1.86
   3  -4  -9   47.84    1.83
  -3   4   9   47.84    1.83
   2  -4  -9   16.74    0.76
   2  -4  -9   14.12    0.85
  -2   4   9   15.58    0.84
   1  -4  -9   34.35    1.27
   1  -4  -9   36.91    1.47
  -1   4   9   33.62    1.42
   0  -4  -9   64.47    2.36
   0  -4  -9   64.19    2.09
   0   4   9   67.83    2.38
  -1  -4  -9   14.11    0.78
  -1  -4  -9   15.31    0.68
   1   4   9   16.15    0.85
   1   4   9   16.03    0.80
  -2  -4  -9    0.92    0.28
   2   4   9    0.24    0.27
   2   4   9    0.81    0.27
  -3  -4  -9   16.62    0.81
   3   4   9   15.41    0.80
   3   4   9   17.26    0.90
  -4  -4  -9   23.08    1.00
   4   4   9   22.87    1.00
   4   4   9   21.07    1.07
  -5  -4  -9   10.58    0.66
   5   4   9   10.26    0.73
   5   4   9   10.97    0.66
   6   4   9    0.05    0.33
   7   4   9    0.45    0.37
   7   4   9    0.22    0.34
   8   4   9    6.75    0.78
   8   4   9    6.26    0.69
   5  -5  -9    0.21    0.32
   5  -5  -9    0.05    0.35
   5  -5  -9    0.06    0.34
  -5   5   9    0.19    0.37
   4  -5  -9    1.97    0.43
   4  -5  -9    2.14    0.40
   4  -5  -9    2.18    0.45
  -4   5   9    1.43    0.40
   3  -5  -9    8.78    0.63
   3  -5  -9    8.32    0.68
   3  -5  -9    8.53    0.67
  -3   5   9    8.96    0.67
   2  -5  -9   14.92    0.76
   2  -5  -9   13.52    0.85
  -2   5   9   15.31    0.86
   1  -5  -9    0.80    0.32
   1  -5  -9    0.60    0.24
  -1   5   9    0.65    0.29
   0  -5  -9   -0.06    0.19
   0  -5  -9   -0.20    0.25
   0   5   9   -0.11    0.24
  -1  -5  -9   26.40    1.15
   1   5   9   24.77    1.18
   1   5   9   25.62    1.13
  -2  -5  -9   20.27    0.98
   2   5   9   21.40    1.06
   2   5   9   21.32    0.98
  -3  -5  -9    2.35    0.36
   3   5   9    2.25    0.41
   3   5   9    2.25    0.35
  -4  -5  -9   20.63    0.97
   4   5   9   19.83    1.04
   4   5   9   20.11    0.96
  -5  -5  -9    0.11    0.27
   5   5   9   -0.10    0.28
   5   5   9   -0.15    0.26
  -6  -5  -9   69.13    2.39
   6   5   9   65.81    2.37
   6   5   9   59.69    2.42
   7   5   9   28.51    1.32
   7   5   9   25.65    1.31
   8   5   9    4.88    0.65
   8   5   9    3.74    0.57
   5  -6  -9    2.22    0.46
  -5   6   9    3.00    0.56
   4  -6  -9    4.78    0.61
   4  -6  -9    2.74    0.47
   4  -6  -9    3.55    0.56
  -4   6   9    3.11    0.53
   3  -6  -9   17.25    0.90
   3  -6  -9   18.43    1.01
   3  -6  -9   17.92    1.01
  -3   6   9   17.09    0.99
   2  -6  -9    7.05    0.63
   2  -6  -9    7.85    0.65
   2  -6  -9    6.86    0.54
  -2   6   9    6.59    0.62
   1  -6  -9   19.16    1.01
   1  -6  -9   18.84    0.85
  -1   6   9   18.26    0.99
   0  -6  -9   52.32    1.76
   0  -6  -9   53.29    2.04
   0   6   9   51.53    2.01
   0   6   9   55.35    2.05
  -1  -6  -9   23.20    1.07
   1   6   9   22.84    1.06
   1   6   9   20.64    1.09
  -2  -6  -9    1.40    0.35
   2   6   9    1.09    0.33
   2   6   9    1.55    0.37
  -3  -6  -9   24.88    1.11
   3   6   9   22.96    1.17
   3   6   9   24.48    1.11
  -4  -6  -9   30.77    1.30
   4   6   9   30.26    1.29
   4   6   9   27.56    1.34
  -5  -6  -9   79.50    2.77
   5   6   9   77.30    2.83
   5   6   9   75.92    2.75
  -6  -6  -9    1.99    0.42
   6   6   9    2.73    0.45
   6   6   9    2.22    0.46
  -7  -6  -9   15.02    0.89
   7   6   9   14.70    0.87
   7   6   9   15.17    0.96
   8   6   9   13.48    0.90
   8   6   9   11.43    0.86
   3  -7  -9    8.07    0.67
   3  -7  -9    6.90    0.67
   3  -7  -9    8.39    0.73
  -3   7   9    8.53    0.73
   2  -7  -9   20.97    1.13
   2  -7  -9   22.97    1.02
   2  -7  -9   20.14    1.13
  -2   7   9   22.38    1.17
   1  -7  -9   29.49    1.39
   1  -7  -9   30.87    1.40
   1  -7  -9   31.65    1.22
  -1   7   9   29.09    1.38
   0  -7  -9    2.99    0.37
   0  -7  -9    2.75    0.47
   0   7   9    3.04    0.46
   0   7   9    3.06    0.50
  -1  -7  -9   28.04    1.29
   1   7   9   29.40    1.28
   1   7   9   27.23    1.30
  -2  -7  -9   78.55    2.83
   2   7   9   79.26    2.87
   2   7   9   78.96    2.82
  -3  -7  -9   37.63    1.62
   3   7   9   42.92    1.73
   3   7   9   39.94    1.63
  -4  -7  -9   21.14    1.08
   4   7   9   21.95    1.14
   4   7   9   22.08    1.08
  -5  -7  -9    0.92    0.37
   5   7   9    0.80    0.35
   5   7   9    1.23    0.39
  -6  -7  -9   32.83    1.44
   6   7   9   31.06    1.40
   6   7   9   31.35    1.47
  -7  -7  -9   12.86    0.83
   7   7   9   11.01    0.84
   7   7   9   11.22    0.80
  -8  -7  -9   12.52    0.86
   8   7   9   10.16    0.82
   8   7   9   11.27    0.79
   2  -8  -9    3.67    0.58
   2  -8  -9    2.36    0.48
   2  -8  -9    2.66    0.44
  -2   8   9    3.83    0.58
   1  -8  -9   20.25    1.14
   1  -8  -9   21.27    0.99
   1  -8  -9   20.46    1.12
  -1   8   9   20.91    1.14
   0  -8  -9    5.61    0.60
   0   8   9    5.36    0.57
   0   8   9    5.82    0.62
  -1  -8  -9    0.28    0.34
   1   8   9    0.53    0.35
   1   8   9    0.50    0.35
  -2  -8  -9    3.10    0.49
   2   8   9    2.07    0.43
   2   8   9    2.21    0.44
  -3  -8  -9   12.00    0.80
   3   8   9   11.35    0.82
   3   8   9   11.57    0.78
  -4  -8  -9    0.46    0.36
   4   8   9    1.03    0.38
   4   8   9    0.36    0.34
  -5  -8  -9    0.39    0.36
   5   8   9    0.10    0.33
   5   8   9    0.27    0.34
  -6  -8  -9   16.80    0.98
   6   8   9   15.58    0.98
   6   8   9   15.70    0.95
  -7  -8  -9    2.88    0.51
   7   8   9    3.59    0.54
   7   8   9    3.57    0.55
   1  -9  -9    0.63    0.39
   1  -9  -9    0.91    0.45
  -1   9   9    0.42    0.40
   0  -9  -9    0.70    0.41
   0  -9  -9    1.22    0.43
   0   9   9    0.77    0.38
   0   9   9    0.69    0.41
  -1  -9  -9    7.39    0.69
   1   9   9    7.76    0.68
   1   9   9    7.58    0.71
  -2  -9  -9   45.21    1.84
   2   9   9   39.79    1.80
   2   9   9   44.49    1.81
  -3  -9  -9    0.97    0.39
   3   9   9    0.88    0.38
   3   9   9    1.36    0.42
  -4  -9  -9    0.76    0.41
   4   9   9    0.52    0.38
   4   9   9    1.28    0.44
  -5  -9  -9    6.77    0.71
   5   9   9    9.07    0.75
   5   9   9    8.18    0.73
  -6  -9  -9   20.07    1.15
   6   9   9   20.92    1.12
   6   9   9   20.65    1.16
  -7  -9  -9    3.07    0.56
   7   9   9    3.58    0.57
   7   9   9    2.29    0.46
   7   9   9    4.11    0.60
  -2 -10  -9   18.92    1.12
   2  10   9   21.00    1.15
   2  10   9   18.48    1.09
  -3 -10  -9    6.88    0.69
   3  10   9    6.38    0.70
   3  10   9    7.60    0.69
  -4 -10  -9    7.63    0.74
   4  10   9    6.92    0.70
   4  10   9    7.79    0.72
  -5 -10  -9   23.80    1.30
   5  10   9   25.10    1.31
   5  10   9   24.02    1.25
   3   4 -10    4.38    0.59
   2   4 -10    0.52    0.39
   5   3 -10    0.16    0.31
   5   3 -10   -0.20    0.34
   4   3 -10    3.06    0.49
   3   3 -10    7.14    0.66
   2   3 -10    0.89    0.36
   1   3 -10   10.55    0.77
   0   3 -10    0.00    0.35
  -1   3 -10   20.81    1.15
   6   2 -10    3.50    0.61
   6   2 -10    4.21    0.56
   5   2 -10   35.59    1.58
   5   2 -10   30.62    1.39
   4   2 -10   14.73    0.89
   4   2 -10   17.89    0.99
   3   2 -10    9.77    0.71
   3   2 -10   10.70    0.75
   2   2 -10    0.13    0.28
   1   2 -10   38.49    1.57
   0   2 -10   42.57    1.70
  -1   2 -10    0.86    0.37
  -2   2 -10    0.19    0.35
   7   1 -10    7.91    0.67
   6   1 -10    6.09    0.70
   6   1 -10    6.16    0.59
   5   1 -10    0.18    0.35
   5   1 -10    0.40    0.29
   4   1 -10    2.91    0.50
   4   1 -10    2.91    0.45
   3   1 -10   19.26    1.04
   3   1 -10   21.65    1.01
   2   1 -10   42.53    1.66
   2   1 -10   38.90    1.57
   1   1 -10    6.68    0.57
   0   1 -10    2.20    0.40
  -1   1 -10   11.24    0.74
  -2   1 -10   33.03    1.41
   2  -1  10   35.27    1.48
  -3   1 -10   14.16    0.85
   3  -1  10   16.28    0.94
   4  -1  10    1.40    0.43
   7   0 -10    0.60    0.34
   7   0 -10    0.04    0.39
   6   0 -10   -0.04    0.36
   6   0 -10    0.32    0.31
   5   0 -10   18.57    0.95
   5   0 -10   18.59    1.06
   4   0 -10    8.04    0.62
   4   0 -10    9.10    0.69
   3   0 -10    0.06    0.29
   3   0 -10    0.25    0.27
   2   0 -10    4.72    0.51
   2   0 -10    6.00    0.54
   1   0 -10    8.99    0.63
   1   0 -10    8.24    0.59
   0   0 -10   47.96    1.77
   0   0  10   50.60    1.85
  -1   0 -10    0.90    0.32
   1   0  10    1.02    0.34
  -2   0 -10   16.85    0.88
   2   0  10   16.88    0.93
   3   0  10   17.24    0.96
   4   0  10    4.08    0.55
   5   0  10    3.04    0.52
   7  -1 -10    5.80    0.60
   6  -1 -10    9.65    0.81
   6  -1 -10   10.47    0.72
   5  -1 -10    3.69    0.47
   5  -1 -10    3.14    0.51
   4  -1 -10   19.11    1.03
   4  -1 -10   19.09    0.94
   3  -1 -10   40.09    1.52
   3  -1 -10   40.16    1.65
   2  -1 -10   10.55    0.67
   2  -1 -10    9.91    0.63
  -2   1  10    8.94    0.60
   1  -1 -10   23.37    1.07
   1  -1 -10   24.88    1.04
  -1   1  10   22.60    1.04
   0  -1 -10    2.48    0.37
   0  -1 -10    2.28    0.36
   0   1  10    3.09    0.43
  -1  -1 -10   51.34    1.88
   1   1  10   59.71    2.08
  -2  -1 -10   11.66    0.68
   2   1  10   12.28    0.77
   3   1  10   14.24    0.85
   4   1  10    0.13    0.33
   5   1  10    7.97    0.70
   6  -2 -10    1.70    0.40
   6  -2 -10    2.39    0.51
   5  -2 -10   11.43    0.73
   5  -2 -10   11.69    0.80
   4  -2 -10    0.26    0.32
   4  -2 -10    0.29    0.27
   3  -2 -10   15.00    0.78
   3  -2 -10   12.53    0.81
  -3   2  10   14.72    0.79
   2  -2 -10    3.40    0.45
   2  -2 -10    3.30    0.40
  -2   2  10    2.80    0.40
   1  -2 -10    0.61    0.29
   1  -2 -10    0.92    0.27
  -1   2  10    0.72    0.30
   0  -2 -10   79.38    2.57
   0  -2 -10   81.87    2.82
   0   2  10   79.64    2.80
  -1  -2 -10    3.39    0.40
  -1  -2 -10    3.71    0.43
   1   2  10    5.32    0.50
  -2  -2 -10    0.87    0.30
   2   2  10    0.46    0.32
   3   2  10   31.45    1.38
   4   2  10   31.25    1.41
   5   2  10    1.79    0.44
   6   2  10    1.20    0.44
   6  -3 -10    0.41    0.33
   6  -3 -10    0.54    0.40
   5  -3 -10    3.70    0.50
   5  -3 -10    2.32    0.47
   5  -3 -10    3.39    0.46
  -5   3  10    2.84    0.47
   4  -3 -10   11.61    0.79
   4  -3 -10   11.49    0.74
   4  -3 -10   11.12    0.70
  -4   3  10   10.77    0.73
   3  -3 -10   53.14    2.09
   3  -3 -10   53.58    1.89
  -3   3  10   55.49    2.04
   2  -3 -10    6.49    0.58
   2  -3 -10    6.64    0.50
  -2   3  10    5.33    0.51
   1  -3 -10   -0.06    0.22
   1  -3 -10   -0.26    0.22
  -1   3  10   -0.19    0.25
   0  -3 -10   17.35    0.80
   0  -3 -10   18.55    0.92
   0   3  10   16.61    0.91
  -1  -3 -10   47.05    1.85
  -1  -3 -10   51.73    1.69
   1   3  10   47.73    1.88
  -2  -3 -10   17.44    0.87
   2   3  10   17.31    0.94
  -3  -3 -10    2.50    0.39
   3   3  10    2.11    0.44
   4   3  10   25.01    1.21
   5   3  10    7.77    0.68
   6   3  10    5.30    0.65
   5  -4 -10   17.81    1.10
   5  -4 -10   19.74    1.08
   5  -4 -10   22.21    1.06
  -5   4  10   21.03    1.11
   4  -4 -10   89.60    3.23
   4  -4 -10   89.19    3.16
  -4   4  10   89.22    3.16
   3  -4 -10    0.42    0.28
   3  -4 -10    0.45    0.33
  -3   4  10    0.46    0.34
   2  -4 -10   53.34    2.07
   2  -4 -10   51.83    1.82
  -2   4  10   53.48    2.02
   1  -4 -10    5.82    0.55
   1  -4 -10    4.38    0.42
  -1   4  10    5.02    0.54
   0  -4 -10   42.99    1.75
   0  -4 -10   43.31    1.54
   0   4  10   46.43    1.79
  -1  -4 -10   22.72    1.11
  -1  -4 -10   26.42    0.99
   1   4  10   23.79    1.16
  -2  -4 -10    0.51    0.28
   2   4  10    0.48    0.28
   2   4  10    0.34    0.30
  -3  -4 -10   48.44    1.85
   3   4  10   48.25    1.84
   3   4  10   50.74    1.95
  -4  -4 -10    4.54    0.47
   4   4  10    4.22    0.55
   4   4  10    4.30    0.46
   5   4  10    0.90    0.38
   6   4  10   12.82    0.87
   7   4  10   18.18    1.11
   5  -5 -10    0.79    0.41
   5  -5 -10    0.55    0.35
   5  -5 -10    0.70    0.40
  -5   5  10    0.23    0.40
   4  -5 -10   20.56    1.01
   4  -5 -10   19.68    1.09
   4  -5 -10   21.59    1.12
  -4   5  10   17.88    1.06
   3  -5 -10   17.55    0.89
   3  -5 -10   16.48    0.99
   3  -5 -10   16.72    0.97
  -3   5  10   17.64    0.98
   2  -5 -10    2.70    0.46
   2  -5 -10    3.75    0.43
  -2   5  10    4.11    0.52
   1  -5 -10    2.04    0.43
   1  -5 -10    2.15    0.35
  -1   5  10    1.35    0.36
   0  -5 -10   12.12    0.78
   0  -5 -10   12.54    0.65
   0   5  10   12.23    0.79
  -1  -5 -10   24.04    1.14
   1   5  10   24.28    1.13
   1   5  10   24.82    1.19
  -2  -5 -10    1.43    0.35
   2   5  10    1.98    0.43
   2   5  10    1.57    0.35
  -3  -5 -10    0.15    0.27
   3   5  10    0.10    0.27
   3   5  10    0.12    0.30
  -4  -5 -10   27.62    1.21
   4   5  10   26.54    1.20
   4   5  10   27.95    1.30
  -5  -5 -10   29.69    1.27
   5   5  10   29.84    1.26
   5   5  10   25.96    1.33
   6   5  10   33.34    1.53
   7   5  10    0.27    0.36
   4  -6 -10    1.31    0.39
   4  -6 -10    0.92    0.41
   4  -6 -10    1.44    0.47
  -4   6  10    1.61    0.46
   3  -6 -10    0.71    0.39
   3  -6 -10    0.02    0.35
   3  -6 -10    0.57    0.33
  -3   6  10    0.66    0.37
   2  -6 -10    8.05    0.69
   2  -6 -10    8.16    0.60
   2  -6 -10    9.59    0.74
  -2   6  10    8.94    0.72
   1  -6 -10   24.77    1.20
   1  -6 -10   23.97    1.02
  -1   6  10   23.67    1.20
   0  -6 -10   -0.09    0.30
   0   6  10   -0.02    0.30
  -1  -6 -10    8.47    0.65
   1   6  10    8.10    0.70
   1   6  10    8.51    0.64
  -2  -6 -10    0.44    0.30
   2   6  10    1.01    0.37
   2   6  10    0.50    0.31
  -3  -6 -10   30.17    1.35
   3   6  10   31.99    1.36
   3   6  10   31.80    1.45
  -4  -6 -10   13.94    0.84
   4   6  10   16.63    0.95
   4   6  10   14.47    0.85
  -5  -6 -10    2.12    0.42
   5   6  10    0.84    0.39
   5   6  10    1.55    0.38
  -6  -6 -10   13.06    0.82
   6   6  10   12.33    0.80
   6   6  10   12.34    0.87
   7   6  10   16.17    1.00
   7   6  10   14.39    0.89
   3  -7 -10   16.54    0.92
   3  -7 -10   16.37    1.02
   3  -7 -10   16.47    1.04
  -3   7  10   16.91    1.04
   2  -7 -10    4.06    0.58
   2  -7 -10    4.56    0.60
   2  -7 -10    5.39    0.53
  -2   7  10    4.08    0.57
   1  -7 -10    5.80    0.63
   1  -7 -10    6.16    0.52
  -1   7  10    3.98    0.55
   0  -7 -10   15.14    0.93
   0   7  10   15.31    0.93
  -1  -7 -10    6.85    0.63
   1   7  10    6.80    0.65
   1   7  10    7.41    0.62
  -2  -7 -10   12.36    0.80
   2   7  10   12.13    0.85
   2   7  10   12.08    0.79
  -3  -7 -10    6.96    0.63
   3   7  10    6.18    0.60
   3   7  10    7.55    0.69
  -4  -7 -10   16.13    0.94
   4   7  10   17.86    1.05
   4   7  10   16.09    0.93
  -5  -7 -10   16.65    0.94
   5   7  10   16.08    0.91
   5   7  10   14.76    0.97
  -6  -7 -10   13.27    0.86
   6   7  10   12.75    0.84
   6   7  10   11.26    0.86
  -7  -7 -10   -0.19    0.36
   7   7  10   -0.40    0.34
   7   7  10    0.10    0.37
   2  -8 -10    4.86    0.66
   2  -8 -10    4.07    0.52
  -2   8  10    5.45    0.69
   1  -8 -10   17.17    1.04
   1  -8 -10   15.40    1.00
  -1   8  10   17.66    1.05
   0  -8 -10    2.33    0.48
   0   8  10    4.10    0.58
  -1  -8 -10   22.58    1.16
   1   8  10   20.64    1.16
   1   8  10   21.73    1.13
  -2  -8 -10   19.61    1.07
   2   8  10   20.84    1.13
   2   8  10   17.50    1.02
  -3  -8 -10   16.22    0.99
   3   8  10   18.59    1.07
   3   8  10   17.92    1.00
  -4  -8 -10    3.53    0.55
   4   8  10    4.52    0.63
   4   8  10    4.64    0.59
  -5  -8 -10   20.90    1.16
   5   8  10   24.15    1.25
   5   8  10   21.61    1.16
  -6  -8 -10   35.67    1.60
   6   8  10   33.27    1.61
   6   8  10   35.71    1.58
   0  -9 -10   20.95    1.18
   0  -9 -10   19.00    1.15
   0   9  10   21.28    1.20
  -1  -9 -10    7.70    0.71
   1   9  10    8.10    0.70
   1   9  10    6.93    0.72
  -2  -9 -10    8.31    0.76
   2   9  10   10.85    0.83
   2   9  10    8.46    0.74
  -3  -9 -10    0.96    0.43
   3   9  10    1.49    0.48
   3   9  10    1.12    0.43
  -4  -9 -10   14.49    0.96
   4   9  10   14.57    0.99
   4   9  10   15.11    0.96
  -5  -9 -10    3.84    0.59
   5   9  10    4.00    0.57
   4   2 -11    0.89    0.38
   4   2 -11    0.33    0.38
   3   2 -11    2.98    0.49
   2   2 -11   17.30    0.98
   1   2 -11   20.95    1.10
   0   2 -11   12.67    0.87
   5   1 -11    3.33    0.56
   5   1 -11    4.21    0.55
   4   1 -11   14.15    0.93
   4   1 -11   15.08    0.89
   3   1 -11   30.07    1.38
   3   1 -11   28.88    1.31
   2   1 -11   15.07    0.89
   1   1 -11    9.67    0.71
   0   1 -11    7.90    0.66
  -1   1 -11   20.77    1.09
  -2   1 -11    3.01    0.48
   5   0 -11   37.63    1.67
   5   0 -11   34.04    1.48
   4   0 -11    0.58    0.32
   4   0 -11    0.07    0.34
   3   0 -11    2.74    0.45
   3   0 -11    2.47    0.46
   2   0 -11   20.13    1.03
   2   0 -11   22.69    1.10
   1   0 -11   17.25    0.91
   0   0 -11    1.34    0.35
  -1   0 -11    5.09    0.57
  -2   0 -11    4.30    0.53
   2   0  11    4.68    0.57
   3   0  11   12.18    0.84
   6  -1 -11   -0.04    0.31
   5  -1 -11   12.79    0.89
   5  -1 -11   12.51    0.80
   4  -1 -11    1.52    0.42
   4  -1 -11    2.16    0.41
   3  -1 -11    2.50    0.42
   3  -1 -11    1.12    0.38
   2  -1 -11    1.63    0.40
   2  -1 -11    1.90    0.39
   1  -1 -11    5.55    0.53
   1  -1 -11    5.76    0.55
   0  -1 -11    5.00    0.50
   0  -1 -11    4.99    0.53
   0   1  11    4.71    0.54
  -1  -1 -11    1.50    0.35
   1   1  11    1.26    0.36
   2   1  11    6.38    0.60
   3   1  11    3.34    0.53
   4   1  11   21.12    1.14
   5  -2 -11    9.31    0.70
   5  -2 -11    8.74    0.77
   4  -2 -11   -0.01    0.32
   4  -2 -11    0.12    0.29
   3  -2 -11    8.40    0.63
   3  -2 -11    9.01    0.70
   2  -2 -11   24.67    1.22
   2  -2 -11   28.18    1.16
  -2   2  11   26.73    1.19
   1  -2 -11   36.84    1.44
   1  -2 -11   38.33    1.56
  -1   2  11   36.90    1.53
   0  -2 -11    2.50    0.39
   0  -2 -11    3.85    0.49
   0   2  11    2.62    0.43
  -1  -2 -11   33.19    1.44
  -1  -2 -11   37.71    1.39
   1   2  11   35.93    1.50
   2   2  11   32.81    1.44
   3   2  11   26.05    1.26
   4   2  11    5.72    0.66
   5   2  11    0.53    0.39
   5  -3 -11   14.08    0.86
   5  -3 -11   15.87    0.99
   4  -3 -11   19.43    0.97
   4  -3 -11   18.56    1.06
   4  -3 -11   18.20    0.98
  -4   3  11   17.30    0.98
   3  -3 -11    1.60    0.41
   3  -3 -11    1.05    0.34
  -3   3  11    1.18    0.36
   2  -3 -11    0.26    0.28
   2  -3 -11   -0.19    0.29
  -2   3  11    0.15    0.30
   1  -3 -11    5.38    0.57
   1  -3 -11    7.52    0.56
  -1   3  11    6.18    0.58
   0  -3 -11   38.75    1.69
   0  -3 -11   47.56    1.60
   0   3  11   41.17    1.71
  -1  -3 -11    9.42    0.67
   1   3  11    9.99    0.73
  -2  -3 -11    3.89    0.50
   2   3  11    3.09    0.50
   3   3  11    4.12    0.55
   4   3  11   37.11    1.62
   5   3  11   17.29    1.05
   5  -4 -11   11.39    0.79
  -5   4  11   13.73    0.91
   4  -4 -11    1.02    0.42
   4  -4 -11    1.48    0.38
   4  -4 -11    1.21    0.41
  -4   4  11    0.89    0.40
   3  -4 -11    3.01    0.43
   3  -4 -11    3.25    0.53
  -3   4  11    1.85    0.43
   2  -4 -11   12.93    0.83
   2  -4 -11   12.45    0.73
  -2   4  11   11.32    0.78
   1  -4 -11   21.87    1.15
   1  -4 -11   23.87    1.03
  -1   4  11   24.50    1.17
   0  -4 -11    0.35    0.31
   0  -4 -11    0.66    0.27
   0   4  11    0.24    0.32
  -1  -4 -11    9.91    0.71
   1   4  11   10.60    0.76
  -2  -4 -11   31.23    1.37
   2   4  11   31.97    1.44
  -3  -4 -11    6.05    0.56
   3   4  11    4.23    0.55
   4   4  11   17.19    1.00
   5   4  11   17.51    1.03
   6   4  11    2.29    0.49
   4  -5 -11   12.23    0.86
   4  -5 -11   11.60    0.77
   4  -5 -11   10.30    0.84
  -4   5  11   11.50    0.84
   3  -5 -11    4.98    0.52
   3  -5 -11    5.23    0.65
   3  -5 -11    5.48    0.60
  -3   5  11    4.12    0.57
   2  -5 -11    3.91    0.55
   2  -5 -11    5.06    0.51
  -2   5  11    4.12    0.54
   1  -5 -11    8.92    0.61
   1  -5 -11    8.11    0.70
  -1   5  11    9.65    0.71
   0  -5 -11    4.07    0.53
   0   5  11    2.78    0.48
  -1  -5 -11    8.49    0.67
   1   5  11    8.55    0.71
  -2  -5 -11    3.63    0.50
   2   5  11    3.90    0.51
   2   5  11    4.60    0.60
  -3  -5 -11   31.19    1.38
   3   5  11   30.61    1.45
   3   5  11   33.03    1.39
  -4  -5 -11    6.09    0.58
   4   5  11    6.63    0.59
   4   5  11    6.63    0.65
  -5  -5 -11   12.87    0.80
   5   5  11   12.16    0.87
   5   5  11   12.44    0.79
   6   5  11    8.18    0.75
   3  -6 -11    4.22    0.61
   3  -6 -11    6.33    0.58
   3  -6 -11    6.82    0.71
  -3   6  11    6.13    0.65
   2  -6 -11    0.18    0.28
   2  -6 -11    0.64    0.40
  -2   6  11    0.37    0.37
   1  -6 -11   -0.19    0.32
   1  -6 -11    0.00    0.26
  -1   6  11   -0.35    0.30
   0  -6 -11    6.34    0.62
   0   6  11    5.66    0.61
  -1  -6 -11    5.87    0.61
   1   6  11    6.91    0.67
  -2  -6 -11   24.52    1.22
   2   6  11   25.21    1.22
   2   6  11   27.92    1.33
  -3  -6 -11    2.41    0.45
   3   6  11    3.74    0.56
   3   6  11    2.42    0.44
  -4  -6 -11    1.96    0.45
   4   6  11    1.31    0.42
   4   6  11    1.86    0.43
  -5  -6 -11   21.05    1.08
   5   6  11   22.95    1.19
   5   6  11   18.67    1.04
  -6  -6 -11   24.53    1.20
   6   6  11   23.15    1.17
   6   6  11   24.07    1.28
   2  -7 -11    2.47    0.53
   2  -7 -11    2.59    0.43
   2  -7 -11    3.08    0.56
  -2   7  11    2.40    0.52
   1  -7 -11   27.58    1.38
  -1   7  11   26.69    1.36
   0  -7 -11    6.35    0.65
   0   7  11    4.10    0.58
  -1  -7 -11    0.86    0.39
   1   7  11    0.59    0.39
   1   7  11    1.17    0.39
  -2  -7 -11    5.50    0.60
   2   7  11    3.62    0.57
   2   7  11    4.20    0.55
  -3  -7 -11   44.69    1.86
   3   7  11   45.44    1.94
   3   7  11   44.92    1.85
  -4  -7 -11   36.49    1.59
   4   7  11   37.47    1.60
   4   7  11   35.42    1.66
  -5  -7 -11    0.25    0.35
   5   7  11   -0.02    0.34
   5   7  11    0.19    0.35
  -6  -7 -11    6.67    0.67
   6   7  11    6.35    0.65
   6   7  11    7.18    0.71
   0  -8 -11   15.12    0.99
   0   8  11   14.56    0.99
  -1  -8 -11    3.30    0.54
   1   8  11    2.87    0.50
   1   8  11    4.25    0.62
  -2  -8 -11   25.52    1.31
   2   8  11   25.25    1.36
   2   8  11   27.66    1.32
  -3  -8 -11   23.77    1.25
   3   8  11   24.75    1.33
   3   8  11   24.49    1.24
  -4  -8 -11   -0.01    0.36
   4   8  11    0.17    0.37
   4   8  11    0.53    0.40
  -5  -8 -11   16.06    0.99
   5   8  11   14.88    0.96
   5   8  11   15.38    1.03
  -3  -9 -11   17.47    1.05
   3   9  11   15.18    1.06
   2   1 -12    1.67    0.43
   3   0 -12   18.29    1.00
   3   0 -12   16.31    1.00
   2   0 -12    4.09    0.55
   2   0 -12    5.40    0.58
   1   0 -12    1.68    0.42
   0   0 -12    1.88    0.42
  -1   0 -12   25.24    1.22
   4  -1 -12    2.80    0.53
   4  -1 -12    2.99    0.49
   3  -1 -12   15.19    0.88
   3  -1 -12   15.21    0.94
   2  -1 -12   18.87    0.99
   2  -1 -12   18.02    1.01
   1  -1 -12   10.62    0.74
   1  -1 -12    8.54    0.67
   0  -1 -12    0.99    0.35
  -1  -1 -12   25.13    1.16
   2   1  12   27.38    1.33
   4  -2 -12    7.02    0.70
   4  -2 -12    7.81    0.66
   3  -2 -12    8.95    0.75
   3  -2 -12   11.04    0.73
   2  -2 -12    1.81    0.43
   2  -2 -12    1.84    0.40
   1  -2 -12    0.88    0.34
   1  -2 -12    0.83    0.37
   0  -2 -12    8.96    0.68
   0  -2 -12   10.52    0.69
   0   2  12    9.93    0.74
   1   2  12   22.08    1.14
   2   2  12   31.85    1.46
   3   2  12   10.06    0.78
   4  -3 -12    0.66    0.35
   4  -3 -12    0.44    0.38
   3  -3 -12    0.19    0.35
   3  -3 -12   -0.08    0.29
   2  -3 -12   13.00    0.77
   2  -3 -12   11.97    0.82
  -2   3  12   11.60    0.78
   1  -3 -12   34.82    1.49
   1  -3 -12   33.29    1.36
  -1   3  12   31.50    1.46
   0  -3 -12    2.88    0.49
   0  -3 -12    3.35    0.46
   0   3  12    2.31    0.46
  -1  -3 -12    1.20    0.38
   1   3  12    0.62    0.38
   2   3  12   11.29    0.82
   3   3  12   14.67    0.93
   4   3  12    3.51    0.56
   3  -4 -12   21.81    1.08
   3  -4 -12   23.66    1.22
  -3   4  12   20.89    1.15
   2  -4 -12    2.10    0.48
   2  -4 -12    1.59    0.37
  -2   4  12    1.02    0.38
   1  -4 -12   14.12    0.89
   1  -4 -12   14.77    0.82
  -1   4  12   13.55    0.88
   0  -4 -12   15.21    0.92
   0   4  12   15.02    0.94
  -1  -4 -12    6.66    0.63
   1   4  12    6.22    0.64
  -2  -4 -12   15.29    0.88
   2   4  12   13.73    0.91
  -3  -4 -12    2.31    0.44
   3   4  12    2.20    0.47
   4   4  12    7.62    0.72
   3  -5 -12    6.35    0.67
   3  -5 -12    6.25    0.59
   3  -5 -12    6.99    0.69
  -3   5  12    5.23    0.65
   2  -5 -12   12.11    0.75
   2  -5 -12   11.54    0.84
  -2   5  12    9.54    0.78
   1  -5 -12   27.40    1.14
   1  -5 -12   22.99    1.25
  -1   5  12   24.98    1.28
   0  -5 -12    2.40    0.48
   0   5  12    3.17    0.53
  -1  -5 -12    2.54    0.47
   1   5  12    1.66    0.45
  -2  -5 -12   33.00    1.46
   2   5  12   30.51    1.49
  -3  -5 -12    3.95    0.53
   3   5  12    4.40    0.61
  -4  -5 -12    4.39    0.57
   4   5  12    4.18    0.57
   4   5  12    2.37    0.50
   5   5  12    2.53    0.52
   2  -6 -12    1.75    0.39
   2  -6 -12    2.64    0.55
  -2   6  12    1.43    0.45
   1  -6 -12    1.50    0.45
  -1   6  12    2.13    0.49
   0  -6 -12   20.82    1.21
   0   6  12   27.19    1.33
  -1  -6 -12    1.05    0.41
   1   6  12    1.57    0.46
  -2  -6 -12    0.00    0.33
   2   6  12    0.28    0.39
  -3  -6 -12    2.94    0.51
   3   6  12    1.64    0.48
   3   6  12    2.92    0.50
  -4  -6 -12    7.27    0.67
   4   6  12    6.81    0.65
   4   6  12    8.74    0.76
   0  -7 -12    0.21    0.38
   0   7  12    0.24    0.38
  -1  -7 -12    0.87    0.42
   1   7  12    1.05    0.45
  -2  -7 -12   20.97    1.17
   2   7  12   23.57    1.27
   2   7  12   20.43    1.14
  -3  -7 -12   24.82    1.27
   3   7  12   26.47    1.37
   3   7  12   24.64    1.26
  -4  -7 -12    0.50    0.39
   4   7  12    0.48    0.39
   4   7  12    0.36    0.40
   1  -2 -13    3.47    0.53
   1  -2 -13    3.01    0.49
   1  -3 -13    1.44    0.39
   1  -3 -13    0.95    0.41
  -1   3  13    0.97    0.40
   0  -3 -13    0.45    0.37
   0   3  13   -0.18    0.35
  -1  -3 -13    8.91    0.72
   1   3  13    9.59    0.79
   2   3  13   15.34    0.99
   1  -4 -13   16.41    1.03
   1  -4 -13   17.98    0.95
  -1   4  13   19.58    1.09
   0  -4 -13   11.61    0.81
   0   4  13   10.41    0.84
  -1  -4 -13    0.06    0.34
   1   4  13   -0.10    0.35
  -2  -4 -13    1.32    0.43
   2   4  13    1.26    0.45
   0  -5 -13    0.77    0.41
   0   5  13    0.77    0.44
  -1  -5 -13    0.91    0.40
   1   5  13    1.72    0.50
  -2  -5 -13   10.40    0.80
   2   5  13    9.18    0.80
   0   0   0    0.00    0.00
;
_shelx_hkl_checksum     61957
_shelx_res_file
;
    shelx.res created by SHELXL-2014/7
TITL 59 in P-1
CELL  0.71073    8.8421    8.8636   10.5686    70.114    88.631    66.765
ZERR  1           0.0002    0.0002    0.0002     0.001     0.001     0.001
LATT 1
SFAC C  H  Cu N  O
UNIT 20  24  2  16  10
L.S. 10
acta
BOND $H
htab o4 o5_$1
eqiv $1 x, -1+y, z
htab o4 o5_$2
eqiv $2 1-x, 1-y, -z
htab o5 o2_$3
eqiv $3 1+x, y, z
htab o5 n3_$4
eqiv $4 -x, 1-y, -z
htab c5 o1_$1
htab c8 o4
htab c8 o2_$3
htab c9 o3_$5
eqiv $5 -x, -y, 1-z
FMAP 2
PLAN  20
CONF
size 0.45 0.5 0.5
temp -100
WGHT    0.038700    0.445200
FVAR       0.26775
CU1   3    0.118243    0.269149    0.155253    11.00000    0.01744    0.01210 =
         0.01794   -0.00253   -0.00253   -0.00721
N1    4   -0.210745    0.372519    0.349511    11.00000    0.02169    0.02064 =
         0.01879   -0.00629   -0.00284   -0.00794
N2    4   -0.071355    0.363573    0.014332    11.00000    0.01753    0.01227 =
         0.01857   -0.00308   -0.00173   -0.00648
N3    4   -0.301048    0.346275   -0.049648    11.00000    0.01916    0.01826 =
         0.01917   -0.00525    0.00067   -0.00985
N4    4    0.061395    0.056190    0.203956    11.00000    0.01921    0.01491 =
         0.01651   -0.00537    0.00091   -0.00711
N5    4    0.165690    0.480036    0.083481    11.00000    0.01654    0.01319 =
         0.01833   -0.00272   -0.00288   -0.00577
N6    4    0.370801    0.265688    0.341952    11.00000    0.01781    0.01495 =
         0.02086   -0.00377   -0.00367   -0.00708
N7    4    0.255362    0.201272    0.334103    11.00000    0.01684    0.01694 =
         0.02106   -0.00468   -0.00074   -0.00787
N8    4    0.328027    0.152982    0.551046    11.00000    0.03306    0.03280 =
         0.02143   -0.00903    0.00052   -0.01389
O1    5   -0.122436    0.437289    0.277499    11.00000    0.03373    0.02910 =
         0.04634   -0.01210    0.01474   -0.01837
O2    5   -0.340957    0.472093    0.381515    11.00000    0.02402    0.02939 =
         0.02834   -0.01283    0.00379   -0.00633
O3    5   -0.175051    0.213269    0.387855    11.00000    0.04861    0.01766 =
         0.03976   -0.00736    0.00864   -0.01394
O4    5    0.349131    0.126597    0.079910    11.00000    0.03158    0.01641 =
         0.03319   -0.00785    0.01287   -0.00577
H41O  2    0.388101    0.033486    0.104375    11.00000    0.02880
H42O  2    0.375698    0.168457    0.009639    11.00000    0.03195
O5    5    0.512398    0.769998    0.150151    11.00000    0.02454    0.01797 =
         0.03121   -0.00446   -0.00230   -0.00978
H51O  2    0.562831    0.697855    0.218599    11.00000    0.04150
H52O  2    0.457796    0.735775    0.125173    11.00000    0.04139
C1    1   -0.156026    0.264920    0.032181    11.00000    0.01865    0.01541 =
         0.01700   -0.00526    0.00131   -0.00889
C2    1   -0.079182    0.086217    0.132811    11.00000    0.01969    0.01651 =
         0.01644   -0.00671    0.00311   -0.00772
C3    1    0.147852   -0.105357    0.293910    11.00000    0.02186    0.01720 =
         0.01946   -0.00489    0.00001   -0.00588
AFIX  43
H3    2    0.247433   -0.128271    0.343772    11.00000   -1.20000
AFIX   0
C4    1    0.096876   -0.241165    0.316987    11.00000    0.03412    0.01429 =
         0.01852   -0.00246    0.00229   -0.00871
AFIX  43
H4    2    0.161448   -0.355117    0.381011    11.00000   -1.20000
AFIX   0
C5    1   -0.048106   -0.208830    0.246123    11.00000    0.03614    0.01788 =
         0.02261   -0.00732    0.00691   -0.01617
AFIX  43
H5    2   -0.085801   -0.299435    0.261414    11.00000   -1.20000
AFIX   0
C6    1   -0.138394   -0.041057    0.151718    11.00000    0.02648    0.02121 =
         0.02209   -0.00688    0.00149   -0.01397
AFIX  43
H6    2   -0.238863   -0.014895    0.101340    11.00000   -1.20000
AFIX   0
C7    1    0.300579    0.495750    0.118553    11.00000    0.01668    0.01771 =
         0.01795   -0.00564    0.00072   -0.00818
C8    1    0.437029    0.346916    0.223372    11.00000    0.01682    0.01960 =
         0.02247   -0.00269   -0.00199   -0.00897
AFIX  23
H8A   2    0.501927    0.257694    0.184151    11.00000   -1.20000
H8B   2    0.512633    0.391280    0.250836    11.00000   -1.20000
AFIX   0
C9    1    0.234186    0.136138    0.462353    11.00000    0.02437    0.02038 =
         0.02136   -0.00584    0.00191   -0.00868
AFIX  43
H9    2    0.159133    0.081970    0.489796    11.00000   -1.20000
AFIX   0
C10   1    0.410875    0.235113    0.471343    11.00000    0.02805    0.02343 =
         0.02263   -0.00789   -0.00382   -0.01008
AFIX  43
H10   2    0.488809    0.267921    0.502559    11.00000   -1.20000
AFIX   0
HKLF 4
REM  59 in P-1
REM R1 =  0.0270 for    2711 Fo > 4sig(Fo)  and  0.0295 for all    2945 data
REM    233 parameters refined using      0 restraints
END
WGHT      0.0387      0.4452
REM Highest difference peak  0.264,  deepest hole -0.569,  1-sigma level  0.104
Q1    1   0.4656 -0.0164  0.2004  11.00000  0.05    0.26
Q2    1  -0.0980 -0.0874 -0.0139  11.00000  0.05    0.26
Q3    1  -0.0035  0.3807  0.2358  11.00000  0.05    0.25
Q4    1   0.2188  0.1582  0.0821  11.00000  0.05    0.25
Q5    1  -0.0672  0.1728  0.3614  11.00000  0.05    0.25
Q6    1   0.1808  0.3394 -0.0735  11.00000  0.05    0.25
Q7    1   0.4583  0.8574  0.2586  11.00000  0.05    0.25
Q8    1  -0.2283  0.4771  0.1730  11.00000  0.05    0.24
Q9    1  -0.1085  0.5408  0.1407  11.00000  0.05    0.24
Q10   1   0.5647  0.8432  0.2767  11.00000  0.05    0.24
Q11   1  -0.2100  0.5632  0.1042  11.00000  0.05    0.24
Q12   1   0.1004  0.2209 -0.0416  11.00000  0.05    0.24
Q13   1   0.2458 -0.5416  0.5153  11.00000  0.05    0.24
Q14   1   0.1383  0.2674 -0.0002  11.00000  0.05    0.24
Q15   1   0.4242 -0.0420  0.1620  11.00000  0.05    0.24
Q16   1  -0.1179  0.4285  0.1538  11.00000  0.05    0.24
Q17   1   0.4670  0.2008  0.0977  11.00000  0.05    0.23
Q18   1   0.2755  0.3660 -0.0178  11.00000  0.05    0.23
Q19   1  -0.1838  0.4851  0.0840  11.00000  0.05    0.23
Q20   1   0.4486  0.1015  0.1746  11.00000  0.05    0.23
;
_shelx_res_checksum     17277
