# Supplementary material for: Crystal structure of bis­{μ2-3-(pyridin-2-yl)-5-[(1,2,4-triazol-1-yl)meth­yl]-1,2,4-triazolato}bis­[aqua­nitrato­copper(II)] dihydrate
Source: Acta Crystallogr E Crystallogr Commun. 2016 Mar 11;72(Pt 4):486–8. doi: 10.1107/S2056989016003479 (PMC4910315; doi:10.1107/S2056989016003479)
Supplement: Supplementary file 2 [file e-72-00486-Isup2.hkl]

data_I                                                                          
_shelx_title ' 59 in P-1'                                                       
_shelx_refln_list_code          4                                               
_shelx_F_calc_maximum      146.34                                               
_exptl_crystal_F_000       394.00                                               
_reflns_d_resolution_high  0.7943                                               
                                                                                
loop_                                                                           
 _space_group_symop_operation_xyz                                               
 'x, y, z'                                                                      
 '-x, -y, -z'                                                                   
                                                                                
_cell_length_a     8.8421                                                       
_cell_length_b     8.8636                                                       
_cell_length_c    10.5686                                                       
_cell_angle_alpha  70.114                                                       
_cell_angle_beta   88.631                                                       
_cell_angle_gamma  66.765                                                       
                                                                                
_shelx_F_squared_multiplier     1.000                                           
                                                                                
loop_                                                                           
 _refln_index_h                                                                 
 _refln_index_k                                                                 
 _refln_index_l                                                                 
 _refln_F_squared_calc                                                          
 _refln_F_squared_meas                                                          
 _refln_F_squared_sigma                                                         
 _refln_observed_status                                                         
   1   0   0       3706.48       3390.03        55.52 o                         
   2   0   0        461.32        500.97         8.78 o                         
   3   0   0       1705.70       1719.55        25.45 o                         
   4   0   0       4830.45       4902.14        71.35 o                         
   5   0   0       2217.02       2305.25        34.41 o                         
   6   0   0          2.81          1.08         1.16 o                         
   7   0   0         15.42         15.48         2.58 o                         
   8   0   0        194.19        216.42         7.63 o                         
   9   0   0        113.07        139.92        10.18 o                         
  10   0   0          1.85         -1.21         3.35 o                         
  -9   1   0        106.82         96.12         9.35 o                         
  -8   1   0         18.23         18.34         3.38 o                         
  -7   1   0        889.69        899.12        17.36 o                         
  -6   1   0        557.37        554.32        11.29 o                         
  -5   1   0          0.86          4.75         1.97 o                         
  -4   1   0        237.88        230.01         5.99 o                         
  -3   1   0       2077.70       1960.76        38.50 o                         
  -2   1   0         79.03        100.04         2.49 o                         
  -1   1   0       2395.80       2299.40        47.13 o                         
   0   1   0        100.10        114.78         4.61 o                         
   2   1   0       1610.13       1762.18        29.88 o                         
   3   1   0       1606.97       1645.80        24.68 o                         
   4   1   0          7.13          7.04         2.11 o                         
   5   1   0        147.62        113.06         3.28 o                         
   6   1   0        196.85        162.78         3.97 o                         
   7   1   0        343.50        349.14         9.16 o                         
   8   1   0        172.54        155.73         5.39 o                         
   9   1   0        478.42        495.72        29.85 o                         
  10   1   0        496.68        508.73        35.36 o                         
  -9   2   0         92.65        120.39        11.02 o                         
  -8   2   0        618.50        659.56        14.34 o                         
  -7   2   0          0.40         -0.13         2.05 o                         
  -6   2   0        484.68        506.70        10.97 o                         
  -5   2   0        504.17        496.89        10.41 o                         
  -4   2   0       1668.41       1697.63        34.73 o                         
  -3   2   0        355.13        350.45         7.39 o                         
  -2   2   0       1242.81       1313.20        22.69 o                         
  -1   2   0       1339.33       1427.05        21.52 o                         
   0   2   0       7028.87       6389.07        93.08 o                         
   1   2   0       3190.55       3228.17        46.57 o                         
   2   2   0          4.14          2.64         0.37 o                         
   3   2   0       3420.30       3332.15        49.09 o                         
   4   2   0         53.89         90.99         2.63 o                         
   5   2   0        255.39        208.29         4.25 o                         
   6   2   0          2.31          2.47         1.34 o                         
   7   2   0        210.21        217.66         5.00 o                         
   8   2   0        383.82        395.09        14.59 o                         
   9   2   0        152.34        146.59         8.49 o                         
  10   2   0         69.01         49.24         7.25 o                         
  -8   3   0         50.67         53.16         4.26 o                         
  -7   3   0        540.29        537.50        12.53 o                         
  -6   3   0         28.43         30.30         3.03 o                         
  -5   3   0          0.54          0.69         1.81 o                         
  -4   3   0        258.35        276.14         6.78 o                         
  -3   3   0       2112.80       2046.11        43.15 o                         
  -2   3   0         29.12         13.81         1.50 o                         
  -1   3   0        222.45        211.38         4.20 o                         
   0   3   0        238.92        305.57         5.66 o                         
   1   3   0       3492.02       3350.75        45.11 o                         
   2   3   0       3707.52       3731.92        54.32 o                         
   3   3   0        649.00        674.46         9.54 o                         
   4   3   0         21.29         26.12         1.24 o                         
   5   3   0        223.02        189.68         4.30 o                         
   6   3   0       2516.81       2449.80        42.69 o                         
   7   3   0        619.18        627.99        13.16 o                         
   8   3   0        110.77        110.84         4.43 o                         
   9   3   0        208.64        205.55         8.28 o                         
  10   3   0        364.95        391.10        12.92 o                         
  11   3   0        257.15        243.01        14.51 o                         
  -7   4   0         16.43         15.68         3.30 o                         
  -6   4   0         23.11         25.50         5.22 o                         
  -5   4   0        808.60        852.57        17.20 o                         
  -4   4   0        871.16        876.35        17.18 o                         
  -3   4   0         11.82         11.28         1.96 o                         
  -2   4   0        967.25        986.26        18.23 o                         
  -1   4   0        837.22        801.12        11.60 o                         
   0   4   0       2305.98       2262.88        33.26 o                         
   1   4   0         99.08        110.10         5.03 o                         
   2   4   0        189.54        237.16         3.60 o                         
   3   4   0       5367.65       5584.92        75.32 o                         
   4   4   0       1321.10       1351.59        27.56 o                         
   5   4   0         16.78          9.12         0.96 o                         
   6   4   0        425.88        428.33        14.58 o                         
   7   4   0       1031.74       1035.29        25.19 o                         
   8   4   0       1202.26       1173.94        28.55 o                         
   9   4   0          6.67          0.19         2.66 o                         
  10   4   0         15.03         11.79         3.59 o                         
  11   4   0        108.61        115.55         7.25 o                         
  -6   5   0        162.97        156.70         6.46 o                         
  -5   5   0         77.83         70.73         7.27 o                         
  -4   5   0        684.61        674.54        14.38 o                         
  -3   5   0        351.35        344.82         8.53 o                         
  -2   5   0        937.31        971.65        16.08 o                         
  -1   5   0         36.10         41.65         2.66 o                         
   0   5   0        458.87        471.18         7.48 o                         
   1   5   0        769.29        755.02        12.33 o                         
   2   5   0        900.92        912.50        11.90 o                         
   3   5   0        751.45        786.87        10.36 o                         
   4   5   0       1049.57       1081.16        17.16 o                         
   5   5   0        400.61        421.93        11.50 o                         
   6   5   0         87.22         75.14         3.51 o                         
   7   5   0         46.16         44.05         3.02 o                         
   8   5   0        143.26        138.96         5.23 o                         
   9   5   0        180.82        175.00         6.27 o                         
  10   5   0         20.42         15.79         3.06 o                         
  11   5   0        276.46        267.70        13.55 o                         
  -5   6   0        353.42        351.96        10.03 o                         
  -4   6   0        378.45        386.80        17.07 o                         
  -3   6   0        242.64        229.88         7.00 o                         
  -2   6   0        722.02        725.57        12.98 o                         
  -1   6   0       1554.10       1555.75        28.49 o                         
   0   6   0        728.34        707.88        14.13 o                         
   1   6   0         34.16         31.32         1.91 o                         
   2   6   0         24.74         27.39         2.12 o                         
   3   6   0       1385.39       1407.87        22.12 o                         
   4   6   0       1278.83       1376.17        21.67 o                         
   5   6   0          0.90          1.18         1.19 o                         
   6   6   0         19.14         15.17         2.22 o                         
   7   6   0        141.21        144.78         5.62 o                         
   8   6   0       1720.99       1657.20        52.76 o                         
   9   6   0        153.21        148.11         5.90 o                         
  10   6   0          0.45         -0.01         2.51 o                         
  -4   7   0        408.97        447.77        11.65 o                         
  -3   7   0        141.00        151.48         6.09 o                         
  -2   7   0         10.40          6.45         2.57 o                         
  -1   7   0          4.17          3.29         1.88 o                         
   0   7   0         13.22         11.53         2.17 o                         
   1   7   0        136.98        137.51         7.53 o                         
   2   7   0        118.32        123.29         4.38 o                         
   3   7   0         16.84         21.70         2.06 o                         
   4   7   0        586.74        615.87        11.12 o                         
   5   7   0        630.47        655.39        14.06 o                         
   6   7   0         97.89        121.32         4.80 o                         
   7   7   0         39.88         44.52         3.59 o                         
   8   7   0        435.05        420.21        10.75 o                         
   9   7   0        904.37        921.11        40.31 o                         
  10   7   0        173.94        177.42         7.02 o                         
  -3   8   0         31.82         17.41         3.52 o                         
  -2   8   0        155.16        152.39         6.23 o                         
  -1   8   0        416.36        382.60        10.01 o                         
   0   8   0        683.66        645.07        22.11 o                         
   1   8   0        447.87        430.61        12.65 o                         
   2   8   0        663.90        689.29        17.76 o                         
   3   8   0        622.03        661.02        14.01 o                         
   4   8   0       1013.86       1008.48        17.14 o                         
   5   8   0        170.36        169.14         6.01 o                         
   6   8   0        365.88        342.07         9.26 o                         
   7   8   0        254.30        224.56         7.35 o                         
   8   8   0        422.47        385.35        10.43 o                         
   9   8   0         50.34         48.17         4.46 o                         
  10   8   0         12.98         10.63         3.90 o                         
  -1   9   0         29.83         28.34         3.75 o                         
   0   9   0        106.19        107.72         5.48 o                         
   1   9   0        539.35        565.72        27.76 o                         
   2   9   0         15.95         21.26         3.77 o                         
   3   9   0         33.00         26.97         3.89 o                         
   4   9   0        705.61        670.68        18.49 o                         
   5   9   0        666.61        661.40        15.03 o                         
   6   9   0        184.28        178.68         6.77 o                         
   7   9   0          6.62          3.44         2.63 o                         
   8   9   0         91.56         94.68         5.33 o                         
   9   9   0        253.14        238.79        10.40 o                         
   2  10   0        181.16        166.33         8.28 o                         
   3  10   0        186.01        193.14        13.88 o                         
   4  10   0        170.00        199.07        13.25 o                         
   5  10   0         40.80         39.39         4.98 o                         
   6  10   0        239.11        264.23        11.44 o                         
   7  10   0        229.14        226.50         7.97 o                         
  -6 -10   1         78.05         92.63         9.07 o                         
  -5 -10   1        117.25        103.79        10.18 o                         
  -4 -10   1         89.34         72.82         9.21 o                         
  -3 -10   1         13.27         13.81         6.00 o                         
  -8  -9   1         10.78          9.22         3.05 o                         
  -7  -9   1          9.72         11.98         3.03 o                         
  -6  -9   1        415.64        407.53        10.89 o                         
  -5  -9   1        326.52        308.71        11.09 o                         
  -4  -9   1         13.05         11.83         3.38 o                         
  -3  -9   1         45.73         47.03         6.42 o                         
  -2  -9   1        372.57        381.32        20.65 o                         
  -1  -9   1        541.61        504.91        15.17 o                         
   0  -9   1         11.24         15.77         4.09 o                         
  -9  -8   1        138.23        131.17         6.11 o                         
  -8  -8   1        355.26        335.14         9.59 o                         
  -7  -8   1        123.79        111.36         6.59 o                         
  -6  -8   1          0.68          1.99         2.32 o                         
  -5  -8   1       2189.42       2165.12        40.03 o                         
  -4  -8   1        708.78        729.68        13.35 o                         
  -3  -8   1         33.18         34.84         4.74 o                         
  -2  -8   1         98.08         96.91         5.64 o                         
  -1  -8   1        730.28        692.65        29.36 o                         
   0  -8   1        453.97        421.14        12.99 o                         
   1  -8   1         29.08         31.46         4.49 o                         
   2  -8   1          6.87          6.35         3.75 o                         
 -10  -7   1         41.03         45.73         4.29 o                         
  -9  -7   1         56.77         62.48         5.76 o                         
  -8  -7   1        210.62        207.87         9.70 o                         
  -7  -7   1        114.48        124.36         5.22 o                         
  -6  -7   1         61.19         62.92         3.81 o                         
  -5  -7   1          4.78         10.07         3.29 o                         
  -4  -7   1         47.85         53.08         2.80 o                         
  -3  -7   1         22.86         25.86         2.44 o                         
  -2  -7   1        399.39        427.65        12.05 o                         
  -1  -7   1         77.82         81.09         4.96 o                         
   0  -7   1         26.04         25.33         4.12 o                         
   1  -7   1        127.54        129.56         5.08 o                         
   2  -7   1        258.34        249.45        12.39 o                         
   3  -7   1        199.06        207.91         7.19 o                         
   4  -7   1         12.46          8.49         3.27 o                         
 -10  -6   1         41.18         39.82         7.74 o                         
  -9  -6   1        715.73        674.57        15.84 o                         
  -8  -6   1        621.42        608.71        13.77 o                         
  -7  -6   1         33.69         32.62         3.01 o                         
  -6  -6   1        120.61        114.30         5.08 o                         
  -5  -6   1       1707.86       1728.61        39.16 o                         
  -4  -6   1       1687.96       1726.41        26.90 o                         
  -3  -6   1        137.29        128.51         3.72 o                         
  -2  -6   1        707.13        708.76        14.02 o                         
  -1  -6   1        446.18        442.31         9.54 o                         
   0  -6   1        684.92        647.12        13.25 o                         
   1  -6   1        221.66        213.32         6.20 o                         
   2  -6   1         14.15         10.20         2.91 o                         
   3  -6   1        191.14        190.92         6.47 o                         
   4  -6   1        249.36        241.03         7.68 o                         
   5  -6   1        151.42        151.36         6.49 o                         
 -11  -5   1        326.14        324.20        17.44 o                         
 -10  -5   1        226.53        222.30         7.56 o                         
  -9  -5   1          4.97          4.90         2.36 o                         
  -8  -5   1        342.48        333.07         8.76 o                         
  -7  -5   1         17.93         23.43         2.57 o                         
  -6  -5   1        894.01        940.89        17.62 o                         
  -5  -5   1         48.00         49.38         2.30 o                         
  -4  -5   1       1238.51       1310.00        20.60 o                         
  -3  -5   1        423.07        386.02         7.22 o                         
  -2  -5   1       1970.50       1961.63        26.72 o                         
  -1  -5   1       1118.52       1185.93        29.72 o                         
   0  -5   1         12.39         12.34         1.71 o                         
   1  -5   1       2370.26       2362.10        41.51 o                         
   2  -5   1       1702.87       1745.43        31.72 o                         
   3  -5   1        492.60        483.86        10.95 o                         
   4  -5   1         14.56         13.88         2.76 o                         
   5  -5   1        349.21        364.14         9.71 o                         
   6  -5   1        292.93        291.83         9.70 o                         
 -11  -4   1          8.66          4.02         3.49 o                         
 -10  -4   1         13.98          9.85         3.48 o                         
  -9  -4   1         20.14         25.18         4.46 o                         
  -8  -4   1         24.45         27.68         2.83 o                         
  -7  -4   1         61.19         59.68         4.10 o                         
  -6  -4   1        152.58        134.37         3.61 o                         
  -5  -4   1       1145.79       1073.57        24.87 o                         
  -4  -4   1         29.73         51.41         2.04 o                         
  -3  -4   1        325.02        301.60         5.72 o                         
  -2  -4   1       2147.61       2160.56        48.23 o                         
  -1  -4   1       2544.51       2543.85        44.28 o                         
   0  -4   1        555.92        550.68         9.25 o                         
   1  -4   1         31.64         33.36         2.73 o                         
   2  -4   1         81.98         77.58         3.30 o                         
   3  -4   1       1315.24       1369.68        24.98 o                         
   4  -4   1        242.30        246.10         6.84 o                         
   5  -4   1         44.95         50.64         3.84 o                         
   6  -4   1          6.78          3.74         2.67 o                         
   7  -4   1        126.87        133.05         6.17 o                         
 -11  -3   1         90.36         92.86         6.61 o                         
 -10  -3   1         49.54         54.17        10.60 o                         
  -9  -3   1         33.50         41.98         4.34 o                         
  -8  -3   1       1326.30       1291.16        30.86 o                         
  -7  -3   1       1016.97       1002.23        18.97 o                         
  -6  -3   1       1214.23       1251.21        19.80 o                         
  -5  -3   1         61.17         60.17         1.81 o                         
  -4  -3   1       2339.09       2344.90        31.30 o                         
  -3  -3   1       4958.96       5044.45       111.57 o                         
  -2  -3   1       3421.55       3399.45        49.74 o                         
  -1  -3   1          4.06          9.59         1.17 o                         
   0  -3   1        659.03        817.67        14.86 o                         
   1  -3   1         49.99         26.44         2.65 o                         
   2  -3   1        540.17        473.08        11.73 o                         
   3  -3   1        199.64        199.08         6.55 o                         
   4  -3   1         25.15         21.58         2.30 o                         
   5  -3   1         16.25         18.84         2.52 o                         
   6  -3   1        123.03        137.35         5.28 o                         
   7  -3   1         26.88         16.91         3.01 o                         
   8  -3   1         14.18         12.38         3.32 o                         
 -10  -2   1        107.89        112.18         7.32 o                         
  -9  -2   1        865.70        885.04        22.83 o                         
  -8  -2   1        154.64        161.26         9.31 o                         
  -7  -2   1        280.87        305.52         6.33 o                         
  -6  -2   1        364.96        335.43        12.00 o                         
  -5  -2   1       3597.49       3530.51        62.18 o                         
  -4  -2   1         87.69         95.45         2.31 o                         
  -3  -2   1         37.51         50.29         1.27 o                         
  -2  -2   1       1616.60       1738.59        30.57 o                         
  -1  -2   1       2591.21       2511.88        32.98 o                         
   0  -2   1        951.70        949.30        16.63 o                         
   1  -2   1        277.08        335.68         6.70 o                         
   2  -2   1          5.45          2.86         1.18 o                         
   3  -2   1       4470.00       4395.98        73.07 o                         
   4  -2   1       1570.39       1607.58        28.25 o                         
   5  -2   1          1.93          6.73         1.80 o                         
   6  -2   1        678.25        678.92        13.86 o                         
   7  -2   1        851.48        878.56        17.57 o                         
   8  -2   1        359.11        405.77        13.27 o                         
 -10  -1   1         66.96         48.83         5.03 o                         
  -9  -1   1        290.03        298.61        10.46 o                         
  -8  -1   1        608.40        643.47        19.77 o                         
  -7  -1   1         15.64         16.45         2.05 o                         
  -6  -1   1        155.79        149.17         3.78 o                         
  -5  -1   1        225.47        239.28         4.82 o                         
  -4  -1   1       1151.59       1143.00        28.23 o                         
  -3  -1   1        852.85        912.47        16.19 o                         
  -2  -1   1       2335.39       2300.99        33.99 o                         
  -1  -1   1        558.75        631.24        18.27 o                         
   0  -1   1       2981.24       2949.52        60.17 o                         
   1  -1   1         30.43         23.11         1.04 o                         
   2  -1   1        906.98        985.32        21.15 o                         
   3  -1   1         52.34         42.35         1.81 o                         
   4  -1   1       2875.62       2918.56        43.11 o                         
   5  -1   1        379.39        377.15         8.10 o                         
   6  -1   1       1021.45       1016.61        18.92 o                         
   7  -1   1         51.29         49.61         5.80 o                         
   8  -1   1        185.90        181.07        11.44 o                         
   9  -1   1        333.54        337.73        17.30 o                         
 -10   0   1        102.82        113.99         7.10 o                         
  -9   0   1         14.19         13.25         3.60 o                         
  -8   0   1         16.12         17.55         2.54 o                         
  -7   0   1        166.26        171.73         5.17 o                         
  -6   0   1        494.54        523.75        10.81 o                         
  -5   0   1       2061.68       2100.53        36.95 o                         
  -4   0   1        220.86        236.73         6.41 o                         
  -3   0   1         81.22         62.96         1.96 o                         
  -2   0   1       1541.17       1574.79        23.63 o                         
  -1   0   1       6956.77       5213.45       125.97 o                         
   1   0   1          0.18          3.95         0.84 o                         
   2   0   1        343.35        400.88         9.97 o                         
   3   0   1       2031.32       2021.71        29.73 o                         
   4   0   1       1119.32       1097.08        16.78 o                         
   5   0   1        765.80        847.76        13.50 o                         
   6   0   1        662.61        691.75        13.26 o                         
   7   0   1       1065.98       1101.97        20.29 o                         
   8   0   1          5.50          9.35         4.60 o                         
   9   0   1         40.41         38.22         6.70 o                         
  -9   1   1          1.20          0.28         4.74 o                         
  -8   1   1        503.21        527.65        14.54 o                         
  -7   1   1        574.27        589.27        15.23 o                         
  -6   1   1         60.15         61.78         2.61 o                         
  -5   1   1         39.14         41.36         1.94 o                         
  -4   1   1        701.10        675.56        11.00 o                         
  -3   1   1       2229.89       2221.01        32.86 o                         
  -2   1   1       6025.80       5648.33        78.55 o                         
  -1   1   1        456.13        528.14         8.11 o                         
   0   1   1       7480.93       6367.33       104.10 o                         
   1   1   1       1552.78       1672.20        50.78 o                         
   2   1   1         28.40         32.22         1.95 o                         
   3   1   1        101.21        102.19         2.06 o                         
   4   1   1       1417.36       1430.89        21.38 o                         
   5   1   1       1082.21       1022.49        15.82 o                         
   6   1   1        374.09        363.69         7.85 o                         
   7   1   1         79.92         86.45         4.47 o                         
   8   1   1          2.59          1.12         3.63 o                         
   9   1   1        490.55        484.23        35.15 o                         
  10   1   1        142.19        154.99         8.09 o                         
  -9   2   1        132.88        142.54         7.61 o                         
  -8   2   1         57.86         58.72         5.10 o                         
  -7   2   1       1344.86       1323.01        24.63 o                         
  -6   2   1        586.88        577.51        12.04 o                         
  -5   2   1       1093.21       1088.85        23.60 o                         
  -4   2   1          0.48          0.06         0.90 o                         
  -3   2   1       1010.53       1032.54        16.05 o                         
  -2   2   1       1716.84       1595.07        21.53 o                         
  -1   2   1       2488.44       2426.48        31.74 o                         
   0   2   1       1303.15       1400.16        20.57 o                         
   1   2   1       2113.98       2190.18        37.28 o                         
   2   2   1        449.06        454.02        17.86 o                         
   3   2   1         83.88         70.74         2.15 o                         
   4   2   1         27.80         47.50         1.53 o                         
   5   2   1          1.96          2.08         0.80 o                         
   6   2   1        883.21        892.90        14.57 o                         
   7   2   1       1475.53       1516.15        32.10 o                         
   8   2   1        680.35        724.64        15.41 o                         
   9   2   1         56.97         57.14         7.46 o                         
  10   2   1        429.50        385.16        18.69 o                         
  -8   3   1        407.15        425.55        10.82 o                         
  -7   3   1        619.46        645.05        14.02 o                         
  -6   3   1          7.44          9.94         2.36 o                         
  -5   3   1        443.55        451.46         9.99 o                         
  -4   3   1       1126.75       1120.08        20.60 o                         
  -3   3   1          6.50          7.46         1.57 o                         
  -2   3   1       3060.67       3183.96        42.28 o                         
  -1   3   1        748.42        742.36         8.91 o                         
   0   3   1       2065.06       2190.71        26.64 o                         
   1   3   1        625.28        566.49         8.02 o                         
   2   3   1          7.87          6.48         1.16 o                         
   3   3   1       1391.00       1435.63        32.34 o                         
   4   3   1       1580.33       1532.09        48.09 o                         
   5   3   1        146.91        128.71         2.95 o                         
   6   3   1        400.35        421.76         9.31 o                         
   7   3   1        253.42        272.14         7.05 o                         
   8   3   1        364.41        367.45        11.64 o                         
   9   3   1        204.13        214.05        10.11 o                         
  10   3   1          1.06          1.67         4.46 o                         
  -7   4   1         76.90         83.26         4.89 o                         
  -6   4   1          9.78         10.89         2.67 o                         
  -5   4   1         19.23         18.20         2.71 o                         
  -4   4   1         83.63         78.70         3.98 o                         
  -3   4   1        153.05        166.29         4.94 o                         
  -2   4   1          9.64          7.33         1.03 o                         
  -1   4   1        862.28        799.05         9.76 o                         
   0   4   1         49.01         51.23         1.57 o                         
   1   4   1         42.50         37.06         1.20 o                         
   2   4   1       6764.17       7001.84        91.35 o                         
   3   4   1       5544.61       5703.08        83.85 o                         
   4   4   1        110.21        128.28         4.74 o                         
   5   4   1         14.32         13.48         1.08 o                         
   6   4   1       1754.71       1702.76        31.32 o                         
   7   4   1       4038.66       3925.55        85.62 o                         
   8   4   1        732.98        701.16        18.59 o                         
   9   4   1          2.38          1.33         2.66 o                         
  10   4   1        329.95        357.02        12.28 o                         
  11   4   1        533.72        542.41        33.27 o                         
  -6   5   1          9.20         11.94         3.17 o                         
  -5   5   1        512.98        512.86        12.03 o                         
  -4   5   1       1957.62       2011.93        36.09 o                         
  -3   5   1         21.93         25.41         2.71 o                         
  -2   5   1        114.18        119.22         3.61 o                         
  -1   5   1       1368.70       1364.85        16.22 o                         
   0   5   1       3202.79       3373.54        41.62 o                         
   1   5   1       1633.98       1673.92        20.95 o                         
   2   5   1        342.25        379.74         5.54 o                         
   3   5   1        617.97        623.73         9.27 o                         
   4   5   1        881.91        875.46        14.85 o                         
   5   5   1        222.14        201.58         6.48 o                         
   6   5   1        109.67        114.19         4.18 o                         
   7   5   1        225.03        211.77         7.84 o                         
   8   5   1         46.26         40.46         4.09 o                         
   9   5   1         29.20         37.58         5.09 o                         
  10   5   1         36.93         26.83         4.24 o                         
  11   5   1         39.06         31.16         5.02 o                         
  -5   6   1         67.34         68.78         4.88 o                         
  -4   6   1        596.99        586.80        13.33 o                         
  -3   6   1        334.50        348.81         8.91 o                         
  -2   6   1        164.65        165.41         5.45 o                         
  -1   6   1        340.89        344.57         6.34 o                         
   0   6   1        177.45        181.34         4.39 o                         
   1   6   1        361.48        351.04         5.49 o                         
   2   6   1        562.26        554.02         7.85 o                         
   3   6   1       1711.55       1796.91        22.57 o                         
   4   6   1         17.45         20.70         2.34 o                         
   5   6   1       1168.19       1119.44        21.46 o                         
   6   6   1        144.06        140.71         4.89 o                         
   7   6   1        317.29        294.33        13.48 o                         
   8   6   1          6.65          4.83         2.17 o                         
   9   6   1         46.73         47.74         4.55 o                         
  10   6   1        349.70        331.26        13.56 o                         
  -4   7   1        445.43        427.96        14.90 o                         
  -3   7   1          4.93          2.51         2.66 o                         
  -2   7   1         33.07         29.23         4.82 o                         
  -1   7   1        386.14        380.54         8.04 o                         
   0   7   1        129.31        134.56         3.65 o                         
   1   7   1         69.66         77.28         2.93 o                         
   2   7   1        204.55        196.29         4.18 o                         
   3   7   1       1001.13       1054.67        17.28 o                         
   4   7   1        713.60        760.36        13.08 o                         
   5   7   1         96.86         96.71         4.16 o                         
   6   7   1        182.03        178.61         5.87 o                         
   7   7   1        149.24        143.24         5.42 o                         
   8   7   1        679.24        645.90        14.62 o                         
   9   7   1        196.69        197.00         7.03 o                         
  10   7   1         56.18         51.33         4.87 o                         
  -3   8   1        440.14        451.25        11.68 o                         
  -2   8   1        122.55        128.19         5.72 o                         
  -1   8   1         55.13         47.72         3.29 o                         
   0   8   1          2.89          2.89         1.98 o                         
   1   8   1        453.46        470.24        13.53 o                         
   2   8   1       1022.49       1028.07        24.16 o                         
   3   8   1        666.07        681.03        12.25 o                         
   4   8   1         92.87         87.61         4.23 o                         
   5   8   1        260.92        259.94         7.51 o                         
   6   8   1       1366.35       1320.71        26.26 o                         
   7   8   1       1025.41        967.11        20.11 o                         
   8   8   1        131.02        125.24         5.58 o                         
   9   8   1         54.06         53.03         4.84 o                         
  10   8   1        489.45        520.37        13.41 o                         
  -1   9   1        312.33        286.99         8.73 o                         
   0   9   1        403.59        385.00        10.09 o                         
   1   9   1         86.16         92.92         6.15 o                         
   2   9   1        137.62        138.92         6.81 o                         
   3   9   1        720.36        731.79        15.41 o                         
   4   9   1       1005.40       1028.74        20.96 o                         
   5   9   1         12.91          9.24         2.66 o                         
   6   9   1          4.96          5.88         2.63 o                         
   7   9   1        350.17        360.45        10.03 o                         
   8   9   1         68.63         65.14         4.87 o                         
   9   9   1         82.06         74.94         8.35 o                         
   1  10   1        152.68        153.38         7.74 o                         
   2  10   1        176.41        181.90         6.84 o                         
   3  10   1         89.20         94.30         9.63 o                         
   4  10   1         70.65         65.91         7.53 o                         
   5  10   1         48.63         46.05         4.10 o                         
   6  10   1         70.80         77.88         5.09 o                         
   7  10   1        204.90        207.92         8.73 o                         
  -7  -9   2        257.15        262.46        14.32 o                         
  -6  -9   2          5.88          2.59         2.76 o                         
  -5  -9   2        136.95        146.12         9.28 o                         
  -4  -9   2        276.97        279.11        15.62 o                         
  -3  -9   2         57.38         58.76         7.32 o                         
  -2  -9   2        180.55        193.36         8.86 o                         
  -1  -9   2          1.33          3.80         3.55 o                         
  -9  -8   2        116.80        120.85         7.05 o                         
  -8  -8   2         23.55         21.39         3.33 o                         
  -7  -8   2        156.63        145.74         6.01 o                         
  -6  -8   2        295.15        297.80        15.08 o                         
  -5  -8   2       1075.62       1098.93        26.56 o                         
  -4  -8   2         79.19         92.51         5.74 o                         
  -3  -8   2         30.79         33.17         4.13 o                         
  -2  -8   2        283.01        297.44        10.33 o                         
  -1  -8   2        424.36        426.78        13.23 o                         
   0  -8   2        474.76        436.77        13.70 o                         
   1  -8   2         38.96         36.30         4.81 o                         
 -10  -7   2          0.01          0.58         2.67 o                         
  -9  -7   2         91.90         84.77        11.36 o                         
  -8  -7   2        746.24        642.26        14.69 o                         
  -7  -7   2       1137.88       1053.96        21.42 o                         
  -6  -7   2         63.72         61.45         3.94 o                         
  -5  -7   2       1041.70       1052.36        25.61 o                         
  -4  -7   2       2123.30       2171.62        33.86 o                         
  -3  -7   2        885.27        909.87        22.10 o                         
  -2  -7   2        124.88        128.12         6.56 o                         
  -1  -7   2        301.56        286.49         9.69 o                         
   0  -7   2        325.70        328.62        14.30 o                         
   1  -7   2        548.74        527.27        15.21 o                         
   2  -7   2         39.94         51.20         7.25 o                         
   3  -7   2         23.65         18.16         3.36 o                         
 -10  -6   2        245.92        254.41        10.17 o                         
  -9  -6   2         80.25         84.46         4.77 o                         
  -8  -6   2          1.20         -1.40         2.09 o                         
  -7  -6   2        184.78        189.33         6.18 o                         
  -6  -6   2        168.19        176.41         4.79 o                         
  -5  -6   2         40.46         47.43         2.65 o                         
  -4  -6   2        196.67        207.66         5.12 o                         
  -3  -6   2        242.21        239.29         5.57 o                         
  -2  -6   2        266.37        281.35         8.86 o                         
  -1  -6   2         87.74         87.36         5.72 o                         
   0  -6   2        165.48        162.73         6.74 o                         
   1  -6   2         74.63         60.53         3.52 o                         
   2  -6   2        490.74        481.75        13.61 o                         
   3  -6   2        447.20        475.29        14.66 o                         
   4  -6   2         11.64          9.74         3.00 o                         
 -10  -5   2         61.62         56.01         5.28 o                         
  -9  -5   2        319.86        310.16         8.76 o                         
  -8  -5   2         46.95         49.58         3.70 o                         
  -7  -5   2        477.00        448.87        10.50 o                         
  -6  -5   2         12.26          8.72         1.57 o                         
  -5  -5   2        579.09        596.66        10.62 o                         
  -4  -5   2       1240.59       1215.85        19.44 o                         
  -3  -5   2       1211.63       1221.70        19.47 o                         
  -2  -5   2         40.12         38.23         2.93 o                         
  -1  -5   2        926.09        927.14        18.02 o                         
   0  -5   2        167.06        152.77         4.62 o                         
   1  -5   2       1510.63       1495.45        27.41 o                         
   2  -5   2          0.68          0.51         2.16 o                         
   3  -5   2         80.58         73.31         4.88 o                         
   4  -5   2        134.35        128.16         5.31 o                         
   5  -5   2        131.63        135.59         5.85 o                         
   6  -5   2        500.54        545.24        13.46 o                         
 -10  -4   2        130.09        135.50         5.80 o                         
  -9  -4   2          8.00          8.30         2.51 o                         
  -8  -4   2          0.74         -0.10         1.74 o                         
  -7  -4   2         54.23         50.75         2.60 o                         
  -6  -4   2       1500.28       1496.30        23.47 o                         
  -5  -4   2        168.17        154.33         3.91 o                         
  -4  -4   2         44.94         53.92         2.20 o                         
  -3  -4   2         59.58         41.18         1.92 o                         
  -2  -4   2       3350.57       3504.61        46.48 o                         
  -1  -4   2       1433.23       1490.33        22.98 o                         
   0  -4   2         85.65         84.29         3.25 o                         
   1  -4   2        732.49        741.12        14.43 o                         
   2  -4   2       1467.22       1440.00        32.01 o                         
   3  -4   2       1903.97       1864.41        61.73 o                         
   4  -4   2         92.55         79.15         4.08 o                         
   5  -4   2        316.71        304.88        17.71 o                         
   6  -4   2        405.78        417.28        10.67 o                         
   7  -4   2        222.65        239.47        10.80 o                         
 -10  -3   2         47.32         42.47        14.72 o                         
  -9  -3   2       2057.71       1967.42        97.86 o                         
  -8  -3   2        482.42        512.66        11.58 o                         
  -7  -3   2        880.64        894.79        14.94 o                         
  -6  -3   2        114.71        111.50         3.28 o                         
  -5  -3   2       3993.99       3953.80        58.24 o                         
  -4  -3   2       2050.21       1993.48        30.00 o                         
  -3  -3   2        590.47        676.85        11.04 o                         
  -2  -3   2         20.78         15.33         1.37 o                         
  -1  -3   2       3968.19       3859.34        70.22 o                         
   0  -3   2        500.67        396.49         8.02 o                         
   1  -3   2         37.57         67.67         2.64 o                         
   2  -3   2        142.18        159.36         5.43 o                         
   3  -3   2        430.27        427.26        11.33 o                         
   4  -3   2        788.18        765.09        15.15 o                         
   5  -3   2        212.26        198.59         6.09 o                         
   6  -3   2          3.14          6.68         2.53 o                         
   7  -3   2         16.78         17.52         3.30 o                         
 -10  -2   2        249.51        251.00        13.39 o                         
  -9  -2   2         42.03         31.18         3.99 o                         
  -8  -2   2         48.90         50.17         3.27 o                         
  -7  -2   2         13.72         15.69         2.03 o                         
  -6  -2   2       1159.38       1189.52        18.98 o                         
  -5  -2   2        131.95        120.06         3.01 o                         
  -4  -2   2         39.94         37.62         1.32 o                         
  -3  -2   2         13.77          8.41         1.29 o                         
  -2  -2   2       2036.39       1957.07        29.04 o                         
  -1  -2   2       1113.76       1118.70        26.30 o                         
   0  -2   2        534.29        532.80        10.50 o                         
   1  -2   2        649.30        649.57        12.17 o                         
   2  -2   2       1408.93       1358.93        29.34 o                         
   3  -2   2       1712.27       1743.27        40.46 o                         
   4  -2   2         11.61         11.75         1.79 o                         
   5  -2   2        449.81        468.99        10.18 o                         
   6  -2   2        535.85        560.30        12.05 o                         
   7  -2   2        569.92        609.85        21.06 o                         
   8  -2   2         28.58         24.69         6.28 o                         
 -10  -1   2          1.28          2.93         4.46 o                         
  -9  -1   2       1003.26       1061.97        34.37 o                         
  -8  -1   2        448.35        472.57         9.27 o                         
  -7  -1   2        192.70        194.51         4.78 o                         
  -6  -1   2         58.01         50.63         2.24 o                         
  -5  -1   2        325.52        307.32         5.86 o                         
  -4  -1   2       2319.19       2263.95        39.05 o                         
  -3  -1   2        136.55        134.66         2.37 o                         
  -2  -1   2        276.56        276.44         3.78 o                         
  -1  -1   2          9.71         13.03         0.86 o                         
   0  -1   2        275.01        228.64         8.25 o                         
   1  -1   2       4057.67       3957.83       106.59 o                         
   2  -1   2         18.43         22.13         1.67 o                         
   3  -1   2        978.66       1019.79        24.97 o                         
   4  -1   2       3370.37       3352.54        56.29 o                         
   5  -1   2       1300.61       1284.82        23.07 o                         
   6  -1   2         88.30         86.82         3.82 o                         
   7  -1   2        166.60        175.02         5.67 o                         
   8  -1   2        171.15        196.00        12.42 o                         
   9  -1   2        436.76        438.59        20.65 o                         
 -10   0   2        265.30        260.16        10.31 o                         
  -9   0   2         81.88         74.25         5.57 o                         
  -8   0   2        402.64        415.82         8.56 o                         
  -7   0   2         20.68         16.62         2.30 o                         
  -6   0   2         82.00         80.33         3.77 o                         
  -5   0   2        422.26        417.64         7.59 o                         
  -4   0   2        669.25        698.50        11.36 o                         
  -3   0   2       2314.33       2271.10        36.49 o                         
  -2   0   2        292.31        373.43         8.54 o                         
  -1   0   2        530.91        556.81        10.04 o                         
   0   0   2        628.15        649.80        15.48 o                         
   1   0   2       9706.28       8505.87       173.00 o                         
   2   0   2       3176.48       3180.20        65.31 o                         
   3   0   2        122.81        156.71         4.55 o                         
   4   0   2          0.63          1.17         0.74 o                         
   5   0   2       2321.33       2354.05        35.13 o                         
   6   0   2       1053.71       1057.38        30.16 o                         
   7   0   2         14.27         11.71         2.11 o                         
   8   0   2         27.23         24.27         5.58 o                         
   9   0   2         19.90         28.04         6.42 o                         
  -9   1   2         63.53         62.33         4.20 o                         
  -8   1   2         44.78         50.37         6.00 o                         
  -7   1   2         82.08         80.77         5.13 o                         
  -6   1   2        822.01        848.06        16.53 o                         
  -5   1   2       1298.00       1384.22        25.20 o                         
  -4   1   2       1436.66       1417.25        25.37 o                         
  -3   1   2         92.99        110.44         2.65 o                         
  -2   1   2       5306.08       4891.03        72.43 o                         
  -1   1   2      21414.19      12715.24       443.23 o                         
   0   1   2        399.83        395.14         9.00 o                         
   1   1   2        460.36        433.37         9.36 o                         
   2   1   2        539.13        535.78         9.63 o                         
   3   1   2        542.07        587.90        10.73 o                         
   4   1   2       3508.46       3676.51        53.55 o                         
   5   1   2       1367.87       1443.96        21.87 o                         
   6   1   2        190.31        211.04         4.44 o                         
   7   1   2        218.08        245.52        12.00 o                         
   8   1   2          7.84          6.98         4.19 o                         
   9   1   2         24.38         27.76         6.00 o                         
  10   1   2          1.32         -0.28         3.45 o                         
  -9   2   2          1.36         -0.84         3.34 o                         
  -8   2   2        225.51        222.91         8.62 o                         
  -7   2   2        642.36        676.00        22.32 o                         
  -6   2   2         88.76         85.55         3.80 o                         
  -5   2   2          0.06          0.30         1.21 o                         
  -4   2   2        112.06        136.70         3.41 o                         
  -3   2   2       2134.58       2071.36        27.94 o                         
  -2   2   2       3790.95       3865.59        50.81 o                         
  -1   2   2       1840.35       1930.98        23.63 o                         
   0   2   2         72.48         94.03         1.78 o                         
   1   2   2        331.44        409.76        14.33 o                         
   2   2   2      10907.26      10196.20       239.12 o                         
   3   2   2        393.32        474.75         9.34 o                         
   4   2   2         82.09         67.29         4.88 o                         
   5   2   2        519.04        469.39        10.81 o                         
   6   2   2       1065.04       1045.08        24.61 o                         
   7   2   2        145.13        140.88         4.81 o                         
   8   2   2        276.92        272.98         9.51 o                         
   9   2   2        148.01        144.22         7.27 o                         
  10   2   2        254.83        275.49        10.75 o                         
  -8   3   2         67.31         70.95        10.74 o                         
  -7   3   2         14.89         15.30         2.76 o                         
  -6   3   2        472.18        450.29        10.33 o                         
  -5   3   2        564.76        606.79        12.51 o                         
  -4   3   2        747.67        756.23        12.66 o                         
  -3   3   2        141.26        153.75         3.31 o                         
  -2   3   2       1484.13       1548.44        21.20 o                         
  -1   3   2       5809.47       5398.04        60.08 o                         
   0   3   2         47.70         62.46         1.26 o                         
   1   3   2       1466.04       1620.03        19.53 o                         
   2   3   2       3141.83       3143.58        40.88 o                         
   3   3   2        604.55        571.53        11.11 o                         
   4   3   2        151.53        117.78         3.43 o                         
   5   3   2       1543.58       1609.44        29.45 o                         
   6   3   2        110.18        121.49         4.02 o                         
   7   3   2       1961.04       1880.38        34.87 o                         
   8   3   2        552.67        558.69        18.88 o                         
   9   3   2          3.51          3.21         2.30 o                         
  10   3   2          4.64          1.81         3.20 o                         
  -7   4   2         10.63         10.65         2.96 o                         
  -6   4   2          0.65         -1.08         2.16 o                         
  -5   4   2        348.74        355.93         8.81 o                         
  -4   4   2        214.08        209.83         5.98 o                         
  -3   4   2         12.53         10.61         1.35 o                         
  -2   4   2        744.71        733.84        10.95 o                         
  -1   4   2        983.23       1047.13        13.44 o                         
   0   4   2       4484.37       4511.71        46.96 o                         
   1   4   2        920.10        955.10        12.00 o                         
   2   4   2       2513.41       2643.96        35.09 o                         
   3   4   2          0.65          2.23         0.59 o                         
   4   4   2        285.41        246.63         5.82 o                         
   5   4   2       2808.25       2780.20        49.59 o                         
   6   4   2       1081.98       1148.19        21.93 o                         
   7   4   2        567.66        538.55        11.78 o                         
   8   4   2        414.30        404.77         9.84 o                         
   9   4   2        328.54        356.46        11.86 o                         
  10   4   2        103.04        112.20        18.62 o                         
  -7   5   2          3.71          1.58         2.96 o                         
  -6   5   2        325.12        327.35         9.23 o                         
  -5   5   2        476.53        460.80        15.71 o                         
  -4   5   2         84.21         82.85         4.15 o                         
  -3   5   2         52.43         45.66         3.70 o                         
  -2   5   2         17.28         16.42         1.80 o                         
  -1   5   2       3462.97       3421.26        38.80 o                         
   0   5   2        254.57        267.17         3.99 o                         
   1   5   2         93.39        101.98         2.06 o                         
   2   5   2        370.20        352.25         5.69 o                         
   3   5   2        754.37        709.91        11.55 o                         
   4   5   2        373.49        325.22         6.32 o                         
   5   5   2         18.37         17.44         1.85 o                         
   6   5   2         26.91         32.70         4.52 o                         
   7   5   2        362.41        322.16        10.26 o                         
   8   5   2        193.35        181.81         8.02 o                         
   9   5   2        129.45        130.39        12.62 o                         
  10   5   2         30.71         35.64         6.07 o                         
  11   5   2        107.91        111.91         7.25 o                         
  -6   6   2         44.60         51.98         6.52 o                         
  -5   6   2        473.57        440.11        22.10 o                         
  -4   6   2        443.02        453.85        11.05 o                         
  -3   6   2        702.73        702.03        14.76 o                         
  -2   6   2       1057.24       1048.56        20.58 o                         
  -1   6   2        321.47        339.31         6.40 o                         
   0   6   2       3722.73       3794.97        46.22 o                         
   1   6   2       1687.67       1723.80        18.81 o                         
   2   6   2        360.54        332.35         5.23 o                         
   3   6   2        412.97        432.03         7.83 o                         
   4   6   2        428.77        424.22         9.56 o                         
   5   6   2        816.91        833.13        14.23 o                         
   6   6   2          1.99          1.48         1.61 o                         
   7   6   2         13.58         20.50         3.12 o                         
   8   6   2        364.64        343.39        11.34 o                         
   9   6   2        465.41        443.30        14.01 o                         
  10   6   2        358.58        344.45        18.83 o                         
  -5   7   2        213.10        200.79         9.46 o                         
  -4   7   2          0.82         -1.56         2.75 o                         
  -3   7   2        241.32        247.83        12.25 o                         
  -2   7   2        305.06        320.27         8.51 o                         
  -1   7   2        192.09        224.13        16.96 o                         
   0   7   2        368.04        382.02         6.87 o                         
   1   7   2         55.58         55.89         1.92 o                         
   2   7   2        872.84        884.78        12.05 o                         
   3   7   2        721.27        730.04        10.17 o                         
   4   7   2        397.84        388.81         9.15 o                         
   5   7   2         10.16         13.99         2.17 o                         
   6   7   2        616.48        610.98        13.39 o                         
   7   7   2        807.47        780.27        28.86 o                         
   8   7   2        451.79        433.70        10.94 o                         
   9   7   2          3.08          1.66         2.44 o                         
  10   7   2        434.25        414.50        14.31 o                         
  -3   8   2         13.80         14.82         3.38 o                         
  -2   8   2         13.03         10.41         3.02 o                         
  -1   8   2         43.92         41.34         3.10 o                         
   0   8   2        129.50        124.62         3.77 o                         
   1   8   2        183.90        193.25         4.95 o                         
   2   8   2         58.77         56.39         2.59 o                         
   3   8   2        474.23        504.87         9.61 o                         
   4   8   2          6.17          9.84         2.25 o                         
   5   8   2        181.75        199.07         6.36 o                         
   6   8   2          0.86          0.94         2.06 o                         
   7   8   2        124.16        121.63         5.34 o                         
   8   8   2        171.76        182.27         6.98 o                         
   9   8   2        245.84        265.14        10.74 o                         
  10   8   2        471.51        500.62        16.68 o                         
  -2   9   2        293.37        316.28         9.50 o                         
  -1   9   2        248.72        253.50         6.89 o                         
   0   9   2         25.18         22.48         3.28 o                         
   1   9   2         15.88         17.01         2.82 o                         
   2   9   2        614.13        672.23        14.18 o                         
   3   9   2        912.45        943.23        19.27 o                         
   4   9   2        155.92        153.82         5.85 o                         
   5   9   2          1.34          0.35         2.25 o                         
   6   9   2        943.03        892.42        18.87 o                         
   7   9   2        637.22        598.64        17.62 o                         
   8   9   2         70.24         58.92         5.21 o                         
   9   9   2          0.82         -0.29         2.54 o                         
   1  10   2        110.40         99.55         7.02 o                         
   2  10   2         29.43         31.48         4.09 o                         
   3  10   2        940.87       1014.45        36.97 o                         
   4  10   2        241.17        237.25         9.56 o                         
   5  10   2        138.07        130.59         5.82 o                         
   6  10   2         19.93         17.82         3.21 o                         
   7  10   2        298.38        302.76         9.37 o                         
   8  10   2        189.64        185.97         9.73 o                         
  -6  -9   3         26.54         21.34         4.27 o                         
  -5  -9   3        155.66        161.15         8.06 o                         
  -4  -9   3        116.45        115.12         7.17 o                         
  -3  -9   3          1.99          2.37         3.45 o                         
  -2  -9   3          4.65          8.83         3.83 o                         
  -8  -8   3        121.37        108.16         5.52 o                         
  -7  -8   3        428.46        439.37        22.34 o                         
  -6  -8   3        276.26        272.11         8.36 o                         
  -5  -8   3         10.59          6.87         2.66 o                         
  -4  -8   3        120.61        123.61         6.74 o                         
  -3  -8   3        163.23        178.11         8.03 o                         
  -2  -8   3        396.03        409.53        28.46 o                         
  -1  -8   3         76.31         81.52         6.01 o                         
   0  -8   3         68.71         69.90         8.23 o                         
   1  -8   3        203.96        200.28         9.30 o                         
  -9  -7   3        310.56        289.06         8.89 o                         
  -8  -7   3        356.57        348.66         9.74 o                         
  -7  -7   3          1.31         -0.94         2.30 o                         
  -6  -7   3        588.72        597.10        11.52 o                         
  -5  -7   3        306.51        310.22         7.27 o                         
  -4  -7   3        335.00        354.24        11.16 o                         
  -3  -7   3        107.84        115.44         8.16 o                         
  -2  -7   3         15.24         12.63         4.19 o                         
  -1  -7   3        668.82        646.75        17.44 o                         
   0  -7   3        630.32        622.41        17.23 o                         
   1  -7   3        137.86        125.09         6.97 o                         
   2  -7   3        283.96        280.82        14.65 o                         
 -10  -6   3        103.33        101.89         5.48 o                         
  -9  -6   3         91.01         88.12         4.80 o                         
  -8  -6   3        191.26        186.22         6.48 o                         
  -7  -6   3        532.73        535.67        22.49 o                         
  -6  -6   3         77.09         79.19         3.37 o                         
  -5  -6   3          0.07         -1.04         1.47 o                         
  -4  -6   3         20.51         29.55         2.38 o                         
  -3  -6   3        424.57        424.99         9.81 o                         
  -2  -6   3         19.98         20.01         3.05 o                         
  -1  -6   3         92.51         80.50         4.88 o                         
   0  -6   3         36.56         33.02         6.42 o                         
   1  -6   3        330.80        340.56        11.07 o                         
   2  -6   3        222.69        255.60         9.07 o                         
   3  -6   3          1.29         -1.53         2.96 o                         
   4  -6   3          4.38          3.58         2.92 o                         
 -10  -5   3        375.93        390.80        14.09 o                         
  -9  -5   3        514.04        506.53        12.20 o                         
  -8  -5   3          0.72         -1.78         1.99 o                         
  -7  -5   3         20.06         18.40         2.05 o                         
  -6  -5   3       1233.46       1223.12        19.94 o                         
  -5  -5   3        777.26        819.96        14.00 o                         
  -4  -5   3        101.97        100.20         3.33 o                         
  -3  -5   3        720.12        738.86        12.72 o                         
  -2  -5   3        570.02        568.67        14.48 o                         
  -1  -5   3        596.83        567.40        14.58 o                         
   0  -5   3       1044.76       1069.33        20.25 o                         
   1  -5   3        144.34        155.15         5.09 o                         
   2  -5   3       1052.50        956.78        22.97 o                         
   3  -5   3        943.46        896.86        57.61 o                         
   4  -5   3        191.48        181.53         6.39 o                         
   5  -5   3         16.08         16.70         3.40 o                         
 -10  -4   3          0.21          0.87         3.15 o                         
  -9  -4   3          6.29          3.53         2.47 o                         
  -8  -4   3         61.68         55.19         3.72 o                         
  -7  -4   3        485.72        468.10         8.99 o                         
  -6  -4   3        382.13        365.02         7.29 o                         
  -5  -4   3        485.45        481.13         8.85 o                         
  -4  -4   3         68.79         58.42         2.46 o                         
  -3  -4   3       1565.33       1570.25        24.32 o                         
  -2  -4   3        652.13        660.65        12.99 o                         
  -1  -4   3         12.07         14.13         1.29 o                         
   0  -4   3       1531.34       1622.81        29.05 o                         
   1  -4   3        883.61        870.03        16.82 o                         
   2  -4   3       1032.42        979.00        22.86 o                         
   3  -4   3          0.05          2.51         2.42 o                         
   4  -4   3         81.75         79.54         5.13 o                         
   5  -4   3        137.03        138.70         5.61 o                         
   6  -4   3        229.33        243.21         7.87 o                         
 -10  -3   3         26.35         29.64         4.43 o                         
  -9  -3   3         78.09         80.05         5.51 o                         
  -8  -3   3        135.48        131.57         4.18 o                         
  -7  -3   3         16.81         18.57         1.91 o                         
  -6  -3   3       1191.30       1143.96        18.38 o                         
  -5  -3   3        234.74        208.94         4.70 o                         
  -4  -3   3       1478.16       1525.73        23.51 o                         
  -3  -3   3        198.35        192.20         5.98 o                         
  -2  -3   3       2899.97       2931.26        47.84 o                         
  -1  -3   3       1899.40       1856.79        38.57 o                         
   0  -3   3        530.68        525.22        10.89 o                         
   1  -3   3        231.84        245.26         5.92 o                         
   2  -3   3        810.27        761.46        17.99 o                         
   3  -3   3       2084.00       2032.36        62.50 o                         
   4  -3   3        235.32        229.69         7.88 o                         
   5  -3   3         17.02         19.43         2.71 o                         
   6  -3   3        141.10        149.35         5.76 o                         
   7  -3   3        493.10        529.31        12.64 o                         
 -10  -2   3          1.74          0.44         3.05 o                         
  -9  -2   3        587.44        589.44        29.50 o                         
  -8  -2   3        970.72       1017.88        37.93 o                         
  -7  -2   3        735.18        746.71        12.82 o                         
  -6  -2   3          0.17          1.60         1.15 o                         
  -5  -2   3       1689.18       1757.83        29.52 o                         
  -4  -2   3       3193.75       3128.04        41.50 o                         
  -3  -2   3       2773.67       2766.27        33.57 o                         
  -2  -2   3        320.02        381.66         5.81 o                         
  -1  -2   3        159.75        185.92         4.19 o                         
   0  -2   3       1835.61       1712.96        25.97 o                         
   1  -2   3        102.30         67.17         2.51 o                         
   2  -2   3        398.07        365.23         9.46 o                         
   3  -2   3         40.91         39.58         2.95 o                         
   4  -2   3         16.48         14.96         2.50 o                         
   5  -2   3        109.38        123.41         4.49 o                         
   6  -2   3         12.50         16.56         2.66 o                         
   7  -2   3          0.13         -1.51         2.41 o                         
   8  -2   3         27.30         12.00         5.72 o                         
 -10  -1   3        280.92        262.96        14.51 o                         
  -9  -1   3         16.38         17.91         2.71 o                         
  -8  -1   3         44.32         42.53         3.22 o                         
  -7  -1   3         29.14         32.43         3.02 o                         
  -6  -1   3        347.16        349.29         8.40 o                         
  -5  -1   3          5.94          6.66         1.38 o                         
  -4  -1   3        307.64        318.74         4.67 o                         
  -3  -1   3        743.82        767.22         9.85 o                         
  -2  -1   3        658.65        614.98         8.90 o                         
  -1  -1   3       3440.05       3224.37        68.32 o                         
   1  -1   3        800.41        733.15        13.43 o                         
   2  -1   3       1434.58       1436.32        42.90 o                         
   3  -1   3       2416.77       2441.07        51.40 o                         
   4  -1   3        107.10        101.98         4.27 o                         
   5  -1   3        238.26        240.73         6.11 o                         
   6  -1   3        342.73        344.38         9.09 o                         
   7  -1   3        428.76        440.27        19.25 o                         
   8  -1   3        461.27        488.95        21.48 o                         
  -9   0   3        120.26        130.51         5.35 o                         
  -8   0   3         96.74        100.57         3.79 o                         
  -7   0   3        416.18        435.97         8.53 o                         
  -6   0   3          0.58          2.26         1.25 o                         
  -5   0   3        730.51        736.14        12.27 o                         
  -4   0   3        695.96        659.14        11.09 o                         
  -3   0   3        819.74        755.59        10.76 o                         
  -2   0   3       2049.89       2008.37        48.30 o                         
  -1   0   3         26.54         27.54         1.26 o                         
   0   0   3        707.73        677.70        12.27 o                         
   1   0   3        419.68        401.53         9.25 o                         
   2   0   3       1357.54       1333.73        28.22 o                         
   3   0   3        808.66        904.73        16.33 o                         
   4   0   3        199.27        205.67         5.61 o                         
   5   0   3       1326.87       1284.38        22.79 o                         
   6   0   3        215.60        221.71         5.73 o                         
   7   0   3         21.54         16.60         4.60 o                         
   8   0   3        316.74        327.41        15.90 o                         
   9   0   3        251.19        273.00        15.07 o                         
  -9   1   3          8.81          6.66         3.22 o                         
  -8   1   3          4.84          2.64         2.64 o                         
  -7   1   3        533.93        549.05        10.33 o                         
  -6   1   3       1855.67       1883.16        36.72 o                         
  -5   1   3        263.45        292.72         6.89 o                         
  -4   1   3        491.69        496.28         8.74 o                         
  -3   1   3       1943.24       1987.94        26.95 o                         
  -2   1   3      10248.25       9090.75       133.67 o                         
  -1   1   3      17982.34      13345.47       412.17 o                         
   0   1   3       6197.94       5637.77       106.03 o                         
   1   1   3       1517.02       1531.64        23.15 o                         
   2   1   3      12806.14      11249.89       190.01 o                         
   3   1   3       3418.26       3594.50       107.76 o                         
   4   1   3        542.79        646.04        12.10 o                         
   5   1   3        707.63        707.92        11.38 o                         
   6   1   3       1812.84       1727.86        55.94 o                         
   7   1   3         29.17         53.99         6.00 o                         
   8   1   3          0.62         -2.51         3.77 o                         
   9   1   3          1.53         -0.56         4.19 o                         
  -9   2   3         68.52         61.38         5.44 o                         
  -8   2   3        200.89        202.98        11.86 o                         
  -7   2   3         27.21         24.17         4.19 o                         
  -6   2   3         68.57         66.08         3.38 o                         
  -5   2   3        566.95        557.66        11.61 o                         
  -4   2   3        718.83        721.53        12.24 o                         
  -3   2   3        796.44        782.26        12.90 o                         
  -2   2   3       2197.13       2196.53        33.36 o                         
  -1   2   3        476.06        443.04        11.14 o                         
   0   2   3         82.72        125.65         2.60 o                         
   1   2   3        560.27        683.23        10.79 o                         
   2   2   3         47.24         53.60         2.31 o                         
   3   2   3        442.85        392.66         7.67 o                         
   4   2   3         81.47         61.53         1.59 o                         
   5   2   3        669.90        618.24        14.92 o                         
   6   2   3        149.10        169.23         6.00 o                         
   7   2   3          8.25         12.94         4.32 o                         
   8   2   3        391.43        394.09        17.16 o                         
   9   2   3        755.45        732.96        30.41 o                         
  10   2   3        209.35        184.70        12.97 o                         
  -8   3   3        177.95        173.48         8.07 o                         
  -7   3   3        166.80        180.33         9.21 o                         
  -6   3   3        837.04        826.10        20.52 o                         
  -5   3   3        264.73        265.64         7.43 o                         
  -4   3   3        127.06        129.62         3.26 o                         
  -3   3   3        712.86        712.74        10.70 o                         
  -2   3   3        953.20        930.55        13.29 o                         
  -1   3   3         68.70         65.08         2.08 o                         
   0   3   3         99.14        118.86         2.36 o                         
   1   3   3         82.71         89.99         2.07 o                         
   2   3   3        722.35        678.27        10.69 o                         
   3   3   3        778.41        725.78        13.93 o                         
   4   3   3          4.19          4.05         1.13 o                         
   5   3   3        798.84        819.14        16.05 o                         
   6   3   3       1393.27       1397.14        31.26 o                         
   7   3   3        283.19        263.45         7.07 o                         
   8   3   3          1.99          1.75         1.94 o                         
   9   3   3         38.80         33.36         5.37 o                         
  10   3   3         34.79         24.62         4.34 o                         
  -7   4   3         12.23          8.70         3.42 o                         
  -6   4   3         81.87         84.76         4.42 o                         
  -5   4   3        814.04        819.88        16.42 o                         
  -4   4   3        213.16        210.49         4.55 o                         
  -3   4   3       1042.55       1056.89        15.43 o                         
  -2   4   3        461.95        482.83         7.74 o                         
  -1   4   3       1309.09       1296.89        15.27 o                         
   0   4   3        997.76        909.41        10.76 o                         
   1   4   3        114.70        114.35         2.00 o                         
   2   4   3         26.69         21.81         0.91 o                         
   3   4   3       1184.43       1086.81        16.83 o                         
   4   4   3       1213.51       1131.95        25.70 o                         
   5   4   3       1477.88       1574.69        29.10 o                         
   6   4   3          0.76          0.52         1.39 o                         
   7   4   3        486.79        476.29        10.81 o                         
   8   4   3        682.88        682.26        14.79 o                         
   9   4   3         41.43         49.43         4.58 o                         
  10   4   3        153.84        168.66        11.86 o                         
  -7   5   3          8.61         11.66         3.23 o                         
  -6   5   3         42.86         41.20         3.78 o                         
  -5   5   3         86.85         85.21         4.45 o                         
  -4   5   3         12.27         10.81         2.05 o                         
  -3   5   3        787.76        773.06        15.22 o                         
  -2   5   3       1220.15       1210.51        17.45 o                         
  -1   5   3          0.95          2.09         1.06 o                         
   0   5   3        165.82        162.78         2.64 o                         
   1   5   3       4232.21       4424.32        49.21 o                         
   2   5   3       1836.86       1935.44        23.64 o                         
   3   5   3        184.41        177.83         3.00 o                         
   4   5   3         35.03         30.52         2.22 o                         
   5   5   3       2149.47       2227.52        40.44 o                         
   6   5   3       3851.44       3747.56        66.66 o                         
   7   5   3        627.69        614.16        13.28 o                         
   8   5   3        137.65        118.91         4.79 o                         
   9   5   3        352.83        372.13        12.23 o                         
  10   5   3        263.52        283.46        10.80 o                         
  -6   6   3        171.00        169.64        10.72 o                         
  -5   6   3        518.07        492.62        12.06 o                         
  -4   6   3         87.79         90.49         4.69 o                         
  -3   6   3        136.14        127.57         4.39 o                         
  -2   6   3        421.47        419.39         8.40 o                         
  -1   6   3        391.81        405.25         5.93 o                         
   0   6   3       1307.45       1286.35        15.48 o                         
   1   6   3         47.15         57.42         1.67 o                         
   2   6   3        178.64        186.03         3.38 o                         
   3   6   3          9.24          6.57         0.92 o                         
   4   6   3        684.34        694.60        12.11 o                         
   5   6   3        308.55        297.92         8.36 o                         
   6   6   3        327.53        333.94        10.36 o                         
   7   6   3        179.56        167.82         9.49 o                         
   8   6   3        127.42        147.61        19.11 o                         
   9   6   3         12.25         11.90         3.35 o                         
  10   6   3          0.32         -1.06         3.08 o                         
  -5   7   3          4.58          1.18         3.03 o                         
  -4   7   3         25.45         20.21         3.35 o                         
  -3   7   3        420.20        463.52        11.21 o                         
  -2   7   3       1218.54       1216.15        23.74 o                         
  -1   7   3         30.70         32.67         2.24 o                         
   0   7   3         43.59         42.72         1.84 o                         
   1   7   3       1208.04       1236.94        14.07 o                         
   2   7   3        579.61        622.22         8.19 o                         
   3   7   3        189.01        201.00         3.73 o                         
   4   7   3        220.44        211.67         6.04 o                         
   5   7   3        172.38        173.75         6.79 o                         
   6   7   3        432.15        418.69        10.06 o                         
   7   7   3        639.67        627.85        13.97 o                         
   8   7   3         26.85         23.12         3.00 o                         
   9   7   3        457.13        434.15        12.96 o                         
  10   7   3        254.48        233.30        19.67 o                         
  -3   8   3          0.07         -2.42         2.73 o                         
  -2   8   3        473.90        463.39         9.87 o                         
  -1   8   3         16.20         17.16         2.49 o                         
   0   8   3          1.99          0.99         1.60 o                         
   1   8   3        112.93        119.44         2.95 o                         
   2   8   3        994.78       1024.42        12.08 o                         
   3   8   3        468.74        485.89        11.00 o                         
   4   8   3          9.29         13.29         2.31 o                         
   5   8   3        120.94        134.19         5.10 o                         
   6   8   3        114.78         99.73         4.64 o                         
   7   8   3       1516.07       1472.47        30.16 o                         
   8   8   3        720.55        704.82        15.89 o                         
   9   8   3         55.77         61.16         4.58 o                         
  10   8   3         13.59          7.45         3.00 o                         
  -2   9   3        165.16        160.07        11.03 o                         
  -1   9   3          0.44         -1.14         2.21 o                         
   0   9   3        165.21        172.82         5.35 o                         
   1   9   3       1545.10       1568.44        28.65 o                         
   2   9   3        416.33        446.32        10.29 o                         
   3   9   3          2.87          3.00         2.61 o                         
   4   9   3        290.89        289.45         8.55 o                         
   5   9   3        665.29        637.81        14.33 o                         
   6   9   3        628.24        564.38        13.70 o                         
   7   9   3         15.50         18.30         3.16 o                         
   8   9   3          1.10          0.54         2.49 o                         
   9   9   3        127.57        128.85         6.14 o                         
   0  10   3        123.39        136.21         7.64 o                         
   1  10   3          4.36          2.38         4.74 o                         
   2  10   3        250.59        292.67        15.35 o                         
   3  10   3        721.03        784.28        24.83 o                         
   4  10   3        280.65        292.88         8.59 o                         
   5  10   3         19.70         15.72         3.14 o                         
   6  10   3        109.67        112.26         5.48 o                         
   7  10   3        187.64        175.75         6.90 o                         
   8  10   3        278.23        257.73         8.64 o                         
   4  11   3        165.73        157.91         8.08 o                         
   5  11   3        155.94        155.36         8.13 o                         
  -7  -8   4          2.72          4.81         2.85 o                         
  -6  -8   4          2.68          1.57         2.59 o                         
  -5  -8   4         18.56         18.40         3.99 o                         
  -4  -8   4        187.43        210.69         9.06 o                         
  -3  -8   4        731.49        722.35        32.02 o                         
  -2  -8   4          3.76          3.85         3.91 o                         
  -1  -8   4         16.53          9.26         3.74 o                         
  -9  -7   4         95.33         88.43         6.97 o                         
  -8  -7   4         75.62         72.25         4.70 o                         
  -7  -7   4        427.15        398.42        10.45 o                         
  -6  -7   4        816.51        783.61        14.44 o                         
  -5  -7   4        118.28        126.18         5.30 o                         
  -4  -7   4         10.52          7.71         3.20 o                         
  -3  -7   4        792.46        810.59        20.94 o                         
  -2  -7   4       1254.23       1255.30        30.01 o                         
  -1  -7   4        130.85        134.94         7.05 o                         
   0  -7   4         31.86         28.30         4.37 o                         
   1  -7   4        366.65        344.71        12.16 o                         
   2  -7   4         73.24         52.31         7.67 o                         
  -9  -6   4        230.01        229.98         7.66 o                         
  -8  -6   4        465.20        463.53        11.51 o                         
  -7  -6   4          0.60         -1.74         1.76 o                         
  -6  -6   4        572.70        563.20        13.71 o                         
  -5  -6   4        394.72        419.87         8.69 o                         
  -4  -6   4         11.07         10.84         2.33 o                         
  -3  -6   4        779.16        786.52        22.88 o                         
  -2  -6   4          1.75          4.74         2.66 o                         
  -1  -6   4        274.31        260.73         9.30 o                         
   0  -6   4        329.58        332.14        10.98 o                         
   1  -6   4        184.37        172.89         7.87 o                         
   2  -6   4         64.37         60.54         7.67 o                         
   3  -6   4         89.77         99.60         9.21 o                         
 -10  -5   4        217.66        212.55         9.53 o                         
  -9  -5   4         88.21         84.77         4.82 o                         
  -8  -5   4         42.48         44.68         3.73 o                         
  -7  -5   4        275.93        277.55         6.56 o                         
  -6  -5   4        735.03        724.72        12.94 o                         
  -5  -5   4        127.36        132.91         4.12 o                         
  -4  -5   4        103.23         95.32         3.43 o                         
  -3  -5   4        404.71        419.88         9.58 o                         
  -2  -5   4       1025.60       1064.39        24.89 o                         
  -1  -5   4        147.46        134.76         6.01 o                         
   0  -5   4          3.82          0.40         2.20 o                         
   1  -5   4        454.42        463.60        14.72 o                         
   2  -5   4        572.35        577.65        15.49 o                         
   3  -5   4         10.80         12.40         3.34 o                         
   4  -5   4         25.45         27.47         5.16 o                         
   5  -5   4         19.82         19.86         3.53 o                         
 -10  -4   4         62.98         77.47         6.38 o                         
  -9  -4   4        125.36        117.94         6.61 o                         
  -8  -4   4        189.54        191.22         5.27 o                         
  -7  -4   4         35.08         43.76         4.87 o                         
  -6  -4   4        318.00        295.19         6.44 o                         
  -5  -4   4       2019.73       2035.12        31.37 o                         
  -4  -4   4        211.27        212.21         5.00 o                         
  -3  -4   4         66.90         66.17         3.05 o                         
  -2  -4   4          0.65          1.12         1.22 o                         
  -1  -4   4        278.31        273.83         8.48 o                         
   0  -4   4       3516.30       3488.05        73.04 o                         
   1  -4   4        302.19        286.98         7.30 o                         
   2  -4   4          5.52          4.35         5.93 o                         
   3  -4   4        295.73        292.60         9.52 o                         
   4  -4   4        480.47        425.92        26.85 o                         
   5  -4   4        485.73        506.96        12.12 o                         
   6  -4   4         64.02         58.30         4.59 o                         
 -10  -3   4          2.67         -1.26         4.74 o                         
  -9  -3   4          7.36          5.86         3.08 o                         
  -8  -3   4        182.82        194.94         6.17 o                         
  -7  -3   4        303.84        296.05         7.17 o                         
  -6  -3   4        254.24        251.05         5.60 o                         
  -5  -3   4         51.71         68.10         3.22 o                         
  -4  -3   4        979.77        968.17        15.71 o                         
  -3  -3   4        623.60        651.76        11.38 o                         
  -2  -3   4        681.86        655.88        12.85 o                         
  -1  -3   4        852.08        933.37        15.01 o                         
   0  -3   4        718.83        736.89        17.90 o                         
   1  -3   4       1522.95       1540.22        27.78 o                         
   2  -3   4        457.45        475.26        12.43 o                         
   3  -3   4        243.53        225.42         7.63 o                         
   4  -3   4        122.95        113.22         5.61 o                         
   5  -3   4        413.29        417.08        12.56 o                         
   6  -3   4        129.55        140.73         5.73 o                         
   7  -3   4         17.35         17.19         3.41 o                         
 -10  -2   4        382.66        339.68        17.58 o                         
  -9  -2   4        485.47        520.31        12.10 o                         
  -8  -2   4        694.63        735.31        15.31 o                         
  -7  -2   4         10.45          9.91         2.02 o                         
  -6  -2   4        204.24        216.08         4.93 o                         
  -5  -2   4       2632.27       2501.28        37.56 o                         
  -4  -2   4       2312.42       2399.82        36.02 o                         
  -3  -2   4        130.80        124.77         2.61 o                         
  -2  -2   4         56.21         42.65         1.58 o                         
  -1  -2   4          4.96         17.48         1.19 o                         
   0  -2   4        513.99        443.74         7.70 o                         
   1  -2   4         22.98         29.62         1.97 o                         
   2  -2   4         20.93         19.96         2.27 o                         
   3  -2   4        191.72        170.25         6.01 o                         
   4  -2   4         18.61         18.01         3.21 o                         
   5  -2   4         23.89         30.45         3.58 o                         
   6  -2   4        158.44        170.64         5.90 o                         
   7  -2   4         63.42         62.50         8.23 o                         
 -10  -1   4          2.38          4.32         4.88 o                         
  -9  -1   4         32.10         27.10         6.84 o                         
  -8  -1   4        249.06        257.81        12.60 o                         
  -7  -1   4       1490.10       1542.69        46.64 o                         
  -6  -1   4         77.85         80.31         4.86 o                         
  -5  -1   4         72.00         82.31         2.04 o                         
  -4  -1   4       1244.56       1249.27        15.82 o                         
  -3  -1   4       3828.05       3795.04        45.88 o                         
  -2  -1   4         24.27         17.91         1.89 o                         
  -1  -1   4        148.99        145.65         3.36 o                         
   0  -1   4        192.89        189.71         3.97 o                         
   1  -1   4       3729.79       3600.49        61.80 o                         
   2  -1   4       2413.34       2472.54        68.84 o                         
   3  -1   4          1.58          0.86         1.47 o                         
   4  -1   4        183.65        157.54         5.70 o                         
   5  -1   4       1748.38       1761.24        38.74 o                         
   6  -1   4       1955.52       2034.43        56.74 o                         
   7  -1   4         31.46         20.51         5.44 o                         
   8  -1   4          0.66          2.65         4.74 o                         
  -9   0   4         87.91         89.18         5.56 o                         
  -8   0   4        148.41        159.37         5.63 o                         
  -7   0   4        380.96        382.68         9.11 o                         
  -6   0   4          3.60          7.48         1.46 o                         
  -5   0   4         63.07         64.70         2.09 o                         
  -4   0   4       1041.94       1118.58        14.28 o                         
  -3   0   4         86.36        112.20         2.31 o                         
  -2   0   4        548.87        517.53        10.59 o                         
  -1   0   4         52.78         91.48         2.19 o                         
   0   0   4       2636.39       2509.54        39.95 o                         
   1   0   4        223.49        248.00         5.28 o                         
   2   0   4       4445.68       4486.38        66.81 o                         
   3   0   4       1887.95       1953.87        31.51 o                         
   4   0   4        233.54        204.59         6.98 o                         
   5   0   4        685.17        688.77        16.54 o                         
   6   0   4        333.47        303.41        13.95 o                         
   7   0   4        272.84        280.40        14.09 o                         
   8   0   4        465.77        462.72        20.51 o                         
   9   0   4        114.98        106.86         9.90 o                         
  -9   1   4         26.47         21.47         4.12 o                         
  -8   1   4          8.51          7.28         2.42 o                         
  -7   1   4        546.04        542.88        15.53 o                         
  -6   1   4        152.53        153.09         4.93 o                         
  -5   1   4         10.32         12.16         1.29 o                         
  -4   1   4       1000.26        984.73        17.95 o                         
  -3   1   4        431.90        386.29         6.12 o                         
  -2   1   4        921.27        891.33        16.41 o                         
  -1   1   4        512.49        475.83        12.30 o                         
   0   1   4        583.77        555.86        13.63 o                         
   1   1   4       1007.38        981.54        15.34 o                         
   2   1   4        210.16        183.02         6.93 o                         
   3   1   4          0.59          0.33         0.68 o                         
   4   1   4         44.93         38.76         1.91 o                         
   5   1   4        717.66        717.42        16.70 o                         
   6   1   4        608.64        592.04        22.46 o                         
   7   1   4          2.54          2.51         3.77 o                         
   8   1   4         19.50         10.32         4.60 o                         
   9   1   4        451.33        499.13        22.18 o                         
  -9   2   4          5.49          7.56         3.55 o                         
  -8   2   4        343.26        312.63        15.28 o                         
  -7   2   4        168.99        174.44         5.77 o                         
  -6   2   4        808.44        782.95        15.94 o                         
  -5   2   4        338.85        334.47         6.94 o                         
  -4   2   4         45.66         44.12         2.19 o                         
  -3   2   4        361.87        373.42         7.01 o                         
  -2   2   4       4428.32       4213.63        62.96 o                         
  -1   2   4       4578.93       4472.84        76.45 o                         
   0   2   4         91.27         83.64         4.47 o                         
   1   2   4        612.50        699.66        11.27 o                         
   2   2   4       2292.19       2402.68        36.24 o                         
   3   2   4       9119.18       8448.54       194.70 o                         
   4   2   4        262.31        268.49         5.72 o                         
   5   2   4        205.14        221.87         8.86 o                         
   6   2   4        120.99        126.87         5.51 o                         
   7   2   4        100.21        110.90         8.09 o                         
   8   2   4        343.22        301.04        14.79 o                         
   9   2   4         17.56         19.11         5.58 o                         
  10   2   4         25.08         21.63         4.63 o                         
  -8   3   4        490.55        476.81        19.53 o                         
  -7   3   4        348.18        348.97        12.49 o                         
  -6   3   4          0.63         -0.94         1.84 o                         
  -5   3   4        131.11        131.18         4.05 o                         
  -4   3   4       1437.20       1424.55        28.11 o                         
  -3   3   4        565.79        590.27        10.43 o                         
  -2   3   4          0.63          6.51         3.05 o                         
  -1   3   4       2156.68       2168.58        33.22 o                         
   0   3   4        141.87        115.54         2.77 o                         
   1   3   4       1221.98       1169.48        18.21 o                         
   2   3   4         21.30         20.24         1.03 o                         
   3   3   4       1027.18       1097.59        20.45 o                         
   4   3   4       1590.83       1603.50        29.34 o                         
   5   3   4        198.75        180.40         5.82 o                         
   6   3   4        532.34        536.22        11.67 o                         
   7   3   4         32.43         34.82         2.88 o                         
   8   3   4        227.18        228.85         8.87 o                         
   9   3   4        860.28        864.87        23.18 o                         
  10   3   4        292.45        301.81        30.76 o                         
  -7   4   4          8.05          8.20         3.35 o                         
  -6   4   4        118.50        118.14         6.25 o                         
  -5   4   4       1023.58       1026.06        20.41 o                         
  -4   4   4          0.09          0.09         1.28 o                         
  -3   4   4        147.18        158.54         3.75 o                         
  -2   4   4        156.82        148.37         3.59 o                         
  -1   4   4        553.53        532.57         8.04 o                         
   0   4   4        343.60        352.17         4.67 o                         
   1   4   4       1169.36       1227.64        16.83 o                         
   2   4   4        278.75        275.82         4.70 o                         
   3   4   4       1340.51       1313.68        20.18 o                         
   4   4   4       1368.49       1406.07        26.11 o                         
   5   4   4        926.72        939.17        18.36 o                         
   6   4   4       1046.21       1019.32        20.00 o                         
   7   4   4        192.31        200.77         6.08 o                         
   8   4   4         71.06         71.25         3.90 o                         
   9   4   4          2.75          1.49         2.95 o                         
  10   4   4        270.71        264.27        10.53 o                         
  -7   5   4          9.98          4.20         3.61 o                         
  -6   5   4          8.27          9.56         3.55 o                         
  -5   5   4         66.66         65.94         4.15 o                         
  -4   5   4        289.37        282.45         6.65 o                         
  -3   5   4         52.78         56.04         3.31 o                         
  -2   5   4         25.82         30.00         1.92 o                         
  -1   5   4        177.14        178.09         3.16 o                         
   0   5   4       1363.39       1438.37        16.72 o                         
   1   5   4       2397.68       2539.56        28.68 o                         
   2   5   4        819.16        882.06        12.70 o                         
   3   5   4        729.63        844.99        13.61 o                         
   4   5   4       4438.12       4453.65        78.41 o                         
   5   5   4       3253.02       3216.71        82.49 o                         
   6   5   4        796.74        748.40        15.44 o                         
   7   5   4         83.60         88.89         4.05 o                         
   8   5   4         46.45         49.73         3.62 o                         
   9   5   4        749.63        748.59        19.80 o                         
  10   5   4        255.90        250.64        13.67 o                         
  -6   6   4        152.10        163.07         6.66 o                         
  -5   6   4        283.50        276.99         8.28 o                         
  -4   6   4         75.64         64.30         5.46 o                         
  -3   6   4        504.74        495.89         9.88 o                         
  -2   6   4       1539.51       1542.44        22.09 o                         
  -1   6   4        721.91        725.36        10.32 o                         
   0   6   4         76.18         77.06         2.09 o                         
   1   6   4       1481.19       1508.30        17.65 o                         
   2   6   4        605.86        590.99         7.64 o                         
   3   6   4        226.66        210.28         4.84 o                         
   4   6   4        172.29        172.35         4.41 o                         
   5   6   4        506.70        547.75        11.89 o                         
   6   6   4        546.92        518.10        14.27 o                         
   7   6   4          6.63          9.74         2.25 o                         
   8   6   4        182.49        158.02         7.15 o                         
   9   6   4          0.84          0.91         2.86 o                         
  10   6   4        233.73        235.06         9.90 o                         
  -5   7   4         53.19         47.61         4.59 o                         
  -4   7   4        583.31        608.82        14.07 o                         
  -3   7   4        306.49        294.53         8.05 o                         
  -2   7   4        624.97        608.36        11.60 o                         
  -1   7   4        710.71        715.11        10.44 o                         
   0   7   4        293.56        310.11         6.33 o                         
   1   7   4        398.21        389.82         5.38 o                         
   2   7   4         62.81         60.32         1.95 o                         
   3   7   4          8.25         10.89         1.71 o                         
   4   7   4        638.25        659.83        11.90 o                         
   5   7   4        549.30        567.30        16.37 o                         
   6   7   4         17.91         18.88         2.11 o                         
   7   7   4        719.51        678.79        14.87 o                         
   8   7   4        101.54        106.72         6.21 o                         
   9   7   4        296.70        289.73        10.80 o                         
  10   7   4          0.43         -0.29         3.20 o                         
  -3   8   4        323.91        303.47         9.52 o                         
  -2   8   4        226.29        245.00         6.63 o                         
  -1   8   4         83.17         88.78         4.02 o                         
   0   8   4         74.48         76.20         3.50 o                         
   1   8   4        721.26        729.92         9.79 o                         
   2   8   4        831.31        866.67        10.46 o                         
   3   8   4         60.71         64.73         3.03 o                         
   4   8   4          0.88         -0.40         1.51 o                         
   5   8   4         73.23         74.60         4.02 o                         
   6   8   4        743.41        738.49        15.89 o                         
   7   8   4        497.35        473.27        11.60 o                         
   8   8   4          7.95          4.82         2.49 o                         
   9   8   4         15.23         15.42         3.40 o                         
  10   8   4        235.61        207.32         7.76 o                         
  -2   9   4          1.30          0.15         2.53 o                         
  -1   9   4        242.95        244.23         9.66 o                         
   0   9   4        336.55        356.32         8.15 o                         
   1   9   4         53.77         58.16         3.40 o                         
   2   9   4          8.42          7.38         1.66 o                         
   3   9   4          3.83          5.56         2.04 o                         
   4   9   4        264.49        266.92         9.29 o                         
   5   9   4        431.36        426.95        10.62 o                         
   6   9   4        220.77        223.07         7.33 o                         
   7   9   4        586.21        605.08        14.17 o                         
   8   9   4        500.83        502.96        12.72 o                         
   9   9   4        367.13        384.63        12.26 o                         
   0  10   4         73.90         67.37         8.71 o                         
   1  10   4        284.90        257.42         9.27 o                         
   3  10   4        227.22        236.71         6.48 o                         
   4  10   4        101.28         96.06         4.41 o                         
   5  10   4        291.98        301.53         8.94 o                         
   6  10   4        278.65        290.32        10.16 o                         
   7  10   4        126.16        121.63         5.80 o                         
   8  10   4         70.20         72.18         5.04 o                         
   4  11   4         71.34         80.72         8.65 o                         
   5  11   4          1.75          1.56         2.86 o                         
  -6  -8   5         87.00         93.86         6.60 o                         
  -5  -8   5        335.77        337.23        21.20 o                         
  -4  -8   5         68.60         48.02         5.34 o                         
  -3  -8   5         26.96         27.36         4.73 o                         
  -2  -8   5        304.24        299.46        11.58 o                         
  -8  -7   5        274.68        285.88         8.84 o                         
  -7  -7   5        298.34        272.41         8.08 o                         
  -6  -7   5         72.95         74.93         4.71 o                         
  -5  -7   5          3.12         -2.50         4.39 o                         
  -4  -7   5        159.82        175.06        12.07 o                         
  -3  -7   5        825.08        881.49        22.91 o                         
  -2  -7   5         75.91         87.84         6.51 o                         
  -1  -7   5          3.64          1.70         3.30 o                         
   0  -7   5         36.77         43.53        13.04 o                         
   1  -7   5        373.71        322.94        16.88 o                         
  -9  -6   5        318.58        318.67        11.92 o                         
  -8  -6   5        133.06        110.82         5.37 o                         
  -7  -6   5        195.93        184.13         5.55 o                         
  -6  -6   5        664.01        610.78        16.94 o                         
  -5  -6   5        867.72        915.85        26.86 o                         
  -4  -6   5        829.44        850.76        21.49 o                         
  -3  -6   5         40.82         36.70         4.74 o                         
  -2  -6   5       1771.47       1829.90        41.78 o                         
  -1  -6   5        280.91        286.30        10.30 o                         
   0  -6   5        114.51        111.57         7.39 o                         
   1  -6   5        115.60        111.66         6.79 o                         
   2  -6   5         33.73         38.36         7.11 o                         
  -9  -5   5        261.66        261.83        17.09 o                         
  -8  -5   5        165.83        171.35         5.25 o                         
  -7  -5   5          2.77          1.05         1.80 o                         
  -6  -5   5         51.17         42.29         2.89 o                         
  -5  -5   5         48.48         46.46         2.91 o                         
  -4  -5   5         35.22         36.03         3.03 o                         
  -3  -5   5          3.32          4.06         1.90 o                         
  -2  -5   5         98.66         85.00         5.13 o                         
  -1  -5   5         36.11         44.94         6.63 o                         
   0  -5   5         29.37         32.22         3.90 o                         
   1  -5   5        163.93        195.59         8.12 o                         
   2  -5   5         21.47         36.13         6.42 o                         
   3  -5   5          0.35         -1.49         2.95 o                         
   4  -5   5        570.75        556.44        49.52 o                         
 -10  -4   5        521.77        537.36        24.97 o                         
  -9  -4   5         40.10         42.68         4.93 o                         
  -8  -4   5          5.55          8.50         2.43 o                         
  -7  -4   5        111.62        118.97         4.08 o                         
  -6  -4   5        685.71        705.48        12.62 o                         
  -5  -4   5        390.36        377.51         7.74 o                         
  -4  -4   5          1.05         -0.91         1.56 o                         
  -3  -4   5         76.26         73.11         3.49 o                         
  -2  -4   5       1337.91       1370.20        37.80 o                         
  -1  -4   5       1715.30       1724.17        38.10 o                         
   0  -4   5         69.08         73.04         4.59 o                         
   1  -4   5        929.90        891.50        17.75 o                         
   2  -4   5        237.56        234.37         8.13 o                         
   3  -4   5        340.46        316.94        10.26 o                         
   4  -4   5         81.08         83.49         5.57 o                         
   5  -4   5          6.53          4.94         3.50 o                         
 -10  -3   5          0.68         -2.37         4.88 o                         
  -9  -3   5         32.85         38.08         7.39 o                         
  -8  -3   5        259.32        268.88         7.70 o                         
  -7  -3   5        402.00        406.47         9.92 o                         
  -6  -3   5        205.83        196.52         4.93 o                         
  -5  -3   5        174.70        169.84         4.40 o                         
  -4  -3   5        414.98        407.13         7.79 o                         
  -3  -3   5        854.42        864.30        16.71 o                         
  -2  -3   5        409.09        437.92        12.04 o                         
  -1  -3   5        966.63       1002.32        19.81 o                         
   0  -3   5       2245.75       2273.06        45.15 o                         
   1  -3   5       1034.53       1071.93        20.36 o                         
   2  -3   5        151.93        132.84         5.57 o                         
   3  -3   5          0.78          1.46         2.22 o                         
   4  -3   5       1045.53       1009.67        24.43 o                         
   5  -3   5        405.26        393.72        23.51 o                         
   6  -3   5         57.42         58.62         4.40 o                         
 -10  -2   5        263.93        259.19        15.62 o                         
  -9  -2   5        474.38        462.56        27.41 o                         
  -8  -2   5          0.29          0.93         2.61 o                         
  -7  -2   5       1152.30       1171.28        22.49 o                         
  -6  -2   5        589.17        624.74        16.72 o                         
  -5  -2   5        534.68        547.19         9.76 o                         
  -4  -2   5         76.75         80.14         2.75 o                         
  -3  -2   5       1711.04       1677.40        29.95 o                         
  -2  -2   5        619.59        564.47         9.65 o                         
  -1  -2   5        578.04        568.07        11.17 o                         
   0  -2   5          0.15         -0.02         1.13 o                         
   1  -2   5       2114.31       2068.53        36.47 o                         
   2  -2   5        881.59        893.09        20.89 o                         
   3  -2   5         76.09         70.51         6.21 o                         
   4  -2   5          2.21          1.91         2.24 o                         
   5  -2   5        350.91        332.52        16.46 o                         
   6  -2   5        110.90        126.22         6.93 o                         
   7  -2   5         79.46         83.98         8.93 o                         
 -10  -1   5         34.79         42.83         7.67 o                         
  -9  -1   5        176.22        192.88         9.14 o                         
  -8  -1   5        165.17        169.55         7.31 o                         
  -7  -1   5         17.47         15.71         3.05 o                         
  -6  -1   5        125.65        132.05         4.44 o                         
  -5  -1   5        176.06        168.58         4.90 o                         
  -4  -1   5        869.09        871.93        11.48 o                         
  -3  -1   5         39.40         63.17         2.11 o                         
  -2  -1   5        543.31        587.02         9.87 o                         
  -1  -1   5        135.53        112.09         2.87 o                         
   0  -1   5       2022.45       1966.63        34.27 o                         
   1  -1   5       1049.44       1103.13        20.09 o                         
   2  -1   5         59.49         58.38         3.26 o                         
   3  -1   5         45.97         54.75         3.44 o                         
   4  -1   5        808.31        821.24        19.57 o                         
   5  -1   5        435.04        438.57        12.23 o                         
   6  -1   5          9.31          5.16         4.32 o                         
   7  -1   5          3.60          7.81         4.88 o                         
   8  -1   5        268.38        244.41        14.65 o                         
  -9   0   5         76.55         78.48         5.48 o                         
  -8   0   5         35.87         30.94         3.95 o                         
  -7   0   5        309.02        302.66         9.77 o                         
  -6   0   5        477.00        495.85         9.37 o                         
  -5   0   5        243.96        252.03         9.02 o                         
  -4   0   5        345.16        361.82         6.82 o                         
  -3   0   5        966.47        951.67        15.18 o                         
  -2   0   5        677.30        605.00        10.01 o                         
  -1   0   5         84.01         80.13         2.23 o                         
   0   0   5         25.04         37.42         1.64 o                         
   1   0   5        557.07        560.13        13.25 o                         
   2   0   5       2645.12       2643.66        45.93 o                         
   3   0   5        920.19        920.37        20.88 o                         
   4   0   5        382.80        385.73        12.90 o                         
   5   0   5        288.43        288.29         8.64 o                         
   6   0   5        498.25        525.36        21.20 o                         
   7   0   5        656.33        680.49        26.78 o                         
   8   0   5         58.45         54.82         7.81 o                         
  -9   1   5         62.19         61.54         8.02 o                         
  -8   1   5         40.93         42.03         3.59 o                         
  -7   1   5          2.57          1.39         2.01 o                         
  -6   1   5        456.52        442.84         8.74 o                         
  -5   1   5        435.89        448.06         8.58 o                         
  -4   1   5        259.68        237.14         5.16 o                         
  -3   1   5        392.72        461.09         8.30 o                         
  -2   1   5        271.57        295.08         6.56 o                         
  -1   1   5       1715.18       1649.64        29.26 o                         
   0   1   5       1480.43       1491.48        26.53 o                         
   1   1   5       3077.42       3022.00        45.58 o                         
   2   1   5       2358.11       2437.96        54.00 o                         
   3   1   5       1167.04       1154.91        18.16 o                         
   4   1   5       1117.71       1187.89        25.25 o                         
   5   1   5        479.99        484.91        18.97 o                         
   6   1   5        137.03        137.97         8.93 o                         
   7   1   5        500.68        499.55        20.93 o                         
   8   1   5        217.65        192.79        12.14 o                         
   9   1   5         41.41         33.62         7.11 o                         
  -9   2   5         12.26          8.02         3.61 o                         
  -8   2   5         64.98         66.48         5.30 o                         
  -7   2   5        437.80        460.28        11.01 o                         
  -6   2   5        410.32        424.07         8.68 o                         
  -5   2   5        207.00        213.58         5.26 o                         
  -4   2   5        818.13        842.58        14.31 o                         
  -3   2   5       3801.06       3839.20        57.94 o                         
  -2   2   5       6363.27       6056.23       117.99 o                         
  -1   2   5        837.60        829.50        18.75 o                         
   0   2   5        662.64        613.96        10.28 o                         
   1   2   5       2594.70       2659.07        40.23 o                         
   2   2   5       1430.17       1531.96        23.67 o                         
   3   2   5        230.48        264.13         5.04 o                         
   4   2   5        255.46        301.04         5.65 o                         
   5   2   5        593.55        634.87        19.25 o                         
   6   2   5         12.51         22.32         4.46 o                         
   7   2   5         48.55         49.52         6.28 o                         
   8   2   5         12.18          6.56         4.60 o                         
   9   2   5        228.50        226.13        13.53 o                         
  -8   3   5         44.71         39.31         7.53 o                         
  -7   3   5          8.83          4.77         2.98 o                         
  -6   3   5          6.03          4.75         1.88 o                         
  -5   3   5        435.95        418.53         8.56 o                         
  -4   3   5        488.45        481.96         9.21 o                         
  -3   3   5         35.56         34.45         3.48 o                         
  -2   3   5          2.00          1.73         1.09 o                         
  -1   3   5        358.86        291.49         6.60 o                         
   0   3   5        134.26        112.82         2.90 o                         
   1   3   5       1048.93       1109.50        17.56 o                         
   2   3   5        136.57        140.49         2.84 o                         
   3   3   5        611.42        557.92         9.42 o                         
   4   3   5       1337.19       1244.32        28.90 o                         
   5   3   5         12.06         14.47         2.26 o                         
   6   3   5          2.12          0.30         1.91 o                         
   7   3   5        385.83        355.60        12.83 o                         
   8   3   5       1615.63       1468.35        35.51 o                         
   9   3   5        121.61        110.89         6.90 o                         
  10   3   5          1.96          2.91         3.69 o                         
  -7   4   5        228.07        234.99        19.46 o                         
  -6   4   5        287.71        301.63         8.54 o                         
  -5   4   5          5.93          3.32         1.82 o                         
  -4   4   5        616.86        585.07        11.02 o                         
  -3   4   5        585.81        602.55        11.31 o                         
  -2   4   5        610.25        647.45        11.47 o                         
  -1   4   5        140.65        138.29         4.65 o                         
   0   4   5        321.67        298.26         5.76 o                         
   1   4   5       1330.43       1343.28        30.72 o                         
   2   4   5        863.84        907.82        13.06 o                         
   3   4   5          8.55         19.69         2.88 o                         
   4   4   5        273.07        282.55         7.28 o                         
   5   4   5        849.29        844.69        16.88 o                         
   6   4   5        177.22        179.27         5.55 o                         
   7   4   5        691.21        640.13        13.98 o                         
   8   4   5         99.24        101.85         4.73 o                         
   9   4   5        290.69        302.77        11.19 o                         
  10   4   5        394.01        422.01        14.39 o                         
  -7   5   5        110.32         95.70         6.71 o                         
  -6   5   5        154.48        156.70         7.66 o                         
  -5   5   5         89.81         90.91         5.67 o                         
  -4   5   5        130.34        131.31         7.29 o                         
  -3   5   5        157.85        158.24         4.07 o                         
  -2   5   5        702.40        698.86        11.00 o                         
  -1   5   5        776.55        749.95        10.50 o                         
   0   5   5        550.48        543.51         9.72 o                         
   1   5   5        143.01        165.48         3.13 o                         
   2   5   5       1102.82       1117.05        14.46 o                         
   3   5   5       1002.87       1019.26        17.03 o                         
   4   5   5       1369.43       1399.20        26.32 o                         
   5   5   5          0.24         -1.24         1.42 o                         
   6   5   5         96.93         97.47         4.08 o                         
   7   5   5        342.21        333.77         8.67 o                         
   8   5   5        457.95        477.56        11.54 o                         
   9   5   5         56.72         57.27         6.07 o                         
  10   5   5         89.03         90.14         6.50 o                         
  -6   6   5         62.13         52.72         5.49 o                         
  -5   6   5          0.69          2.27         2.70 o                         
  -4   6   5        278.81        271.67         6.89 o                         
  -3   6   5        375.82        380.46         7.33 o                         
  -2   6   5          1.32          1.63         1.45 o                         
  -1   6   5        119.11        134.17         5.36 o                         
   0   6   5        102.97         98.37         2.63 o                         
   1   6   5        769.88        784.46        10.62 o                         
   2   6   5        407.87        415.04         5.73 o                         
   3   6   5         21.60         21.21         1.65 o                         
   4   6   5        322.24        363.04         8.64 o                         
   5   6   5       2002.03       2007.99        37.12 o                         
   6   6   5         42.42         41.24         3.13 o                         
   7   6   5          2.24          0.28         1.95 o                         
   8   6   5         82.55         85.96         4.51 o                         
   9   6   5        271.33        278.54         9.32 o                         
  10   6   5        284.58        257.38        17.79 o                         
  -5   7   5        259.91        235.38         8.10 o                         
  -4   7   5        248.67        267.80         8.22 o                         
  -3   7   5         26.12         28.15         3.89 o                         
  -2   7   5        639.49        623.32        11.84 o                         
  -1   7   5       1627.25       1686.88        22.12 o                         
   0   7   5        282.62        274.44         5.05 o                         
   1   7   5         39.18         43.07         2.14 o                         
   2   7   5        420.05        430.28         6.09 o                         
   3   7   5       1303.39       1385.97        20.50 o                         
   4   7   5        448.98        456.53         8.97 o                         
   5   7   5        582.15        578.65        10.93 o                         
   6   7   5        513.49        505.85        11.94 o                         
   7   7   5         78.67         88.95         4.40 o                         
   8   7   5        260.90        250.70        12.00 o                         
   9   7   5         70.25         60.89        12.00 o                         
  10   7   5        175.41        169.20        11.16 o                         
  -3   8   5        506.81        531.82        11.28 o                         
  -2   8   5          0.51         -0.86         2.24 o                         
  -1   8   5         45.62         48.43         3.67 o                         
   0   8   5         37.76         34.75         2.80 o                         
   1   8   5         10.99         14.03         1.72 o                         
   2   8   5        565.43        613.56        11.51 o                         
   3   8   5          2.60          1.30         1.42 o                         
   4   8   5        201.10        211.61         5.50 o                         
   5   8   5        637.43        663.74        12.42 o                         
   6   8   5        482.99        502.41        11.89 o                         
   7   8   5         22.40         15.62         2.87 o                         
   8   8   5        380.06        401.44        11.06 o                         
   9   8   5        414.07        386.68        10.71 o                         
  -2   9   5          2.64          1.62         2.50 o                         
  -1   9   5          8.52         10.39         2.62 o                         
   0   9   5         72.31         70.83         3.83 o                         
   1   9   5        295.49        283.89         5.55 o                         
   2   9   5        234.06        229.91         6.15 o                         
   3   9   5         72.06         78.80         3.23 o                         
   4   9   5          5.12          7.23         2.12 o                         
   5   9   5         67.61         62.56         5.21 o                         
   6   9   5       1166.16       1172.01        55.42 o                         
   7   9   5        336.89        355.73         9.85 o                         
   8   9   5         31.78         33.40         3.77 o                         
   9   9   5         42.58         41.44         5.63 o                         
   0  10   5        808.67        830.66        15.61 o                         
   1  10   5         85.95         97.38         6.41 o                         
   2  10   5        166.43        180.65        11.72 o                         
   3  10   5          1.63          3.08         3.25 o                         
   4  10   5        267.32        261.95         8.12 o                         
   5  10   5       1115.47       1077.64        60.80 o                         
   6  10   5        125.26        110.12         5.47 o                         
   7  10   5          0.35          0.64         2.63 o                         
   8  10   5        123.81        121.17         6.06 o                         
   4  11   5          6.38          5.03         3.79 o                         
   5  11   5        109.88        113.64         5.85 o                         
  -7  -7   6         61.72         42.69         6.56 o                         
  -6  -7   6         34.17         29.29         4.37 o                         
  -5  -7   6        225.14        249.23        10.06 o                         
  -4  -7   6        332.21        354.80        12.28 o                         
  -3  -7   6          0.96          2.10         4.12 o                         
  -2  -7   6          7.87          2.09         3.55 o                         
  -1  -7   6        130.81        144.23        17.58 o                         
  -8  -6   6         49.62         45.11         3.42 o                         
  -7  -6   6        316.12        312.93         8.11 o                         
  -6  -6   6        420.30        433.46        18.49 o                         
  -5  -6   6          1.04          0.49         2.33 o                         
  -4  -6   6        241.44        237.45         9.32 o                         
  -3  -6   6        280.84        281.98        10.30 o                         
  -2  -6   6        287.86        279.05        13.60 o                         
  -1  -6   6        148.66        139.50         7.45 o                         
   0  -6   6        134.35        147.10         7.84 o                         
   1  -6   6         40.83         33.06         6.70 o                         
  -9  -5   6        228.34        274.12        16.46 o                         
  -8  -5   6          1.24         -0.06         2.40 o                         
  -7  -5   6          0.04         -1.83         1.83 o                         
  -6  -5   6         85.83         87.71         6.40 o                         
  -5  -5   6        136.28        129.84         5.18 o                         
  -4  -5   6        463.14        468.95        11.09 o                         
  -3  -5   6         99.18         90.64         5.62 o                         
  -2  -5   6        348.00        333.89        19.18 o                         
  -1  -5   6        640.41        635.64        17.26 o                         
   0  -5   6         41.44         47.72         4.92 o                         
   1  -5   6          4.13          5.86         4.60 o                         
   2  -5   6          4.94          3.63         4.60 o                         
   3  -5   6        385.28        392.14        18.27 o                         
  -9  -4   6        152.07        166.70        12.69 o                         
  -8  -4   6        341.72        371.13        12.35 o                         
  -7  -4   6        135.53        142.40         5.42 o                         
  -6  -4   6        157.81        177.45         5.06 o                         
  -5  -4   6         27.66         22.01         2.66 o                         
  -4  -4   6       1221.45       1256.94        23.97 o                         
  -3  -4   6       1032.81       1042.36        20.28 o                         
  -2  -4   6          5.09          5.69         2.51 o                         
  -1  -4   6        225.20        237.48         8.43 o                         
   0  -4   6        443.57        414.26        12.38 o                         
   1  -4   6        439.33        445.77        13.31 o                         
   2  -4   6        337.92        338.79        18.14 o                         
   3  -4   6         84.42         64.08         5.07 o                         
   4  -4   6         47.48         39.02         4.64 o                         
  -9  -3   6         95.33        112.98         6.67 o                         
  -8  -3   6          0.85         -1.12         2.81 o                         
  -7  -3   6         36.89         29.51         6.21 o                         
  -6  -3   6         65.48         80.78         3.97 o                         
  -5  -3   6        199.58        197.95         5.05 o                         
  -4  -3   6        832.90        805.86        16.13 o                         
  -3  -3   6         77.24         70.73         3.41 o                         
  -2  -3   6         34.30         39.60         2.75 o                         
  -1  -3   6       2745.53       2739.06        58.06 o                         
   0  -3   6        756.30        795.32        15.81 o                         
   1  -3   6         93.00         99.78         4.92 o                         
   2  -3   6         15.32         20.23         3.05 o                         
   3  -3   6        185.24        170.18         7.05 o                         
   4  -3   6        484.80        468.25        13.71 o                         
   5  -3   6          0.15          0.20         3.04 o                         
  -9  -2   6         29.16         19.39         3.91 o                         
  -8  -2   6        343.53        367.62        12.07 o                         
  -7  -2   6        124.41        135.70         6.65 o                         
  -6  -2   6         15.88         16.80         3.15 o                         
  -5  -2   6         29.61         36.84         2.84 o                         
  -4  -2   6        420.50        414.10         9.27 o                         
  -3  -2   6       2366.60       2412.83        43.04 o                         
  -2  -2   6        813.65        855.48        16.47 o                         
  -1  -2   6         37.09         38.60         2.52 o                         
   0  -2   6       1278.88       1269.22        23.32 o                         
   1  -2   6        364.55        372.76        12.42 o                         
   2  -2   6        858.43        851.72        20.36 o                         
   3  -2   6         34.10         34.08         3.63 o                         
   4  -2   6        105.72         98.80         5.37 o                         
   5  -2   6        332.27        342.75        10.92 o                         
   6  -2   6        346.12        326.43        16.46 o                         
  -9  -1   6        522.24        567.75        16.58 o                         
  -8  -1   6        138.97        148.67         7.19 o                         
  -7  -1   6        717.84        749.46        19.54 o                         
  -6  -1   6       1822.90       1909.03        42.81 o                         
  -5  -1   6        462.68        476.13        13.53 o                         
  -4  -1   6        684.14        667.27        13.31 o                         
  -3  -1   6        387.92        382.90         7.77 o                         
  -2  -1   6        573.76        531.33         9.27 o                         
  -1  -1   6        394.60        379.73         7.07 o                         
   0  -1   6         66.57         78.61         3.08 o                         
   1  -1   6         31.23         38.50         2.27 o                         
   2  -1   6        370.62        341.11         9.56 o                         
   3  -1   6          4.32          2.16         2.07 o                         
   4  -1   6         92.51         77.55         4.67 o                         
   5  -1   6         33.04         31.99         5.58 o                         
   6  -1   6         91.27         91.51         8.37 o                         
   7  -1   6        367.04        393.95        19.11 o                         
  -9   0   6         23.28         28.52         5.58 o                         
  -8   0   6        373.75        361.45        11.76 o                         
  -7   0   6         59.82         62.34         4.79 o                         
  -6   0   6        203.50        199.74         8.58 o                         
  -5   0   6         81.24         84.94         3.62 o                         
  -4   0   6         32.05         26.07         2.88 o                         
  -3   0   6        719.60        690.69        11.59 o                         
  -2   0   6        121.54        137.67         3.31 o                         
  -1   0   6         19.77         15.68         2.64 o                         
   0   0   6       1687.28       1753.19        31.27 o                         
   1   0   6       1844.55       1826.86        39.22 o                         
   2   0   6        618.40        653.69        22.78 o                         
   3   0   6        556.46        519.56        13.06 o                         
   4   0   6        838.52        873.66        23.51 o                         
   5   0   6       1012.95       1021.57        35.85 o                         
   6   0   6        361.50        374.00        17.16 o                         
   7   0   6         48.09         54.96         7.67 o                         
   8   0   6        452.10        482.53        21.90 o                         
  -9   1   6         60.66         77.46         6.26 o                         
  -8   1   6          1.81         -2.02         2.78 o                         
  -7   1   6          1.46          1.18         2.14 o                         
  -6   1   6        682.28        702.21        12.79 o                         
  -5   1   6        492.51        509.66        16.53 o                         
  -4   1   6         54.32         71.37         4.64 o                         
  -3   1   6        150.10        143.25         4.38 o                         
  -2   1   6        153.75        121.01         3.80 o                         
  -1   1   6       1670.90       1643.51        29.48 o                         
   0   1   6          1.23          1.33         1.66 o                         
   1   1   6        452.08        493.81        11.88 o                         
   2   1   6        444.07        432.15         7.72 o                         
   3   1   6        689.71        703.05        13.17 o                         
   4   1   6        400.11        383.32        10.21 o                         
   5   1   6         26.35         34.74         5.30 o                         
   6   1   6        105.36        114.95         8.51 o                         
   7   1   6        925.66        842.31        31.67 o                         
   8   1   6        192.93        162.24        11.44 o                         
  -8   2   6        203.90        212.04         9.30 o                         
  -7   2   6        444.74        420.77        10.58 o                         
  -6   2   6         59.93         64.39         3.27 o                         
  -5   2   6       1452.93       1429.86        23.40 o                         
  -4   2   6        262.84        269.12         8.16 o                         
  -3   2   6       1162.31       1174.90        19.17 o                         
  -2   2   6       2678.40       2663.83        77.71 o                         
  -1   2   6         36.86         24.06         2.37 o                         
   0   2   6       4154.12       4035.57        69.62 o                         
   1   2   6        782.59        786.36        13.01 o                         
   2   2   6       1980.95       2069.70        31.82 o                         
   3   2   6         62.54         46.63         1.94 o                         
   4   2   6       3312.28       3265.20        83.46 o                         
   5   2   6        570.00        563.86        21.62 o                         
   6   2   6         49.92         38.50         5.72 o                         
   7   2   6         19.45         13.67         4.88 o                         
   8   2   6        739.92        772.14        29.99 o                         
   9   2   6         30.73         42.41         7.67 o                         
  -8   3   6         72.35         68.26         9.00 o                         
  -7   3   6        104.03        106.73         5.06 o                         
  -6   3   6        268.29        268.03         6.69 o                         
  -5   3   6         94.07         95.15         3.73 o                         
  -4   3   6         51.32         44.00         3.02 o                         
  -3   3   6        842.59        884.53        15.11 o                         
  -2   3   6        664.31        646.49        16.43 o                         
  -1   3   6         18.05         11.09         1.79 o                         
   0   3   6        496.56        515.95         9.13 o                         
   1   3   6       1258.87       1325.95        24.62 o                         
   2   3   6        386.19        367.57         6.85 o                         
   3   3   6        204.00        182.97         4.01 o                         
   4   3   6        156.02        170.03         4.96 o                         
   5   3   6        312.26        327.81         7.86 o                         
   6   3   6          3.82          5.71         2.30 o                         
   7   3   6        864.47        884.99        32.36 o                         
   8   3   6        219.59        208.55        12.42 o                         
   9   3   6         20.04         20.15         6.63 o                         
  -7   4   6          0.61         -2.84         3.02 o                         
  -6   4   6         94.54         90.20         4.13 o                         
  -5   4   6        436.20        421.04         8.98 o                         
  -4   4   6        762.21        754.25        13.68 o                         
  -3   4   6         13.21         12.12         1.83 o                         
  -2   4   6        212.42        214.04         6.32 o                         
  -1   4   6        388.01        397.47        10.76 o                         
   0   4   6       1542.71       1506.96        23.88 o                         
   1   4   6         74.77         69.70         2.45 o                         
   2   4   6        272.10        306.61         5.61 o                         
   3   4   6         16.94         17.68         1.66 o                         
   4   4   6        787.06        792.59        13.80 o                         
   5   4   6       1167.74       1191.58        28.04 o                         
   6   4   6         39.39         30.29         2.79 o                         
   7   4   6        102.60        106.58         4.64 o                         
   8   4   6        745.79        776.36        21.16 o                         
   9   4   6        106.60        109.39         6.90 o                         
  -6   5   6        354.47        367.31        10.18 o                         
  -5   5   6        155.55        152.08         5.08 o                         
  -4   5   6         37.73         36.30         3.15 o                         
  -3   5   6        428.11        431.85         8.92 o                         
  -2   5   6        144.74        132.23         4.13 o                         
  -1   5   6        448.25        436.06        11.01 o                         
   0   5   6          9.26         14.19         1.61 o                         
   1   5   6       2441.17       2548.93        37.45 o                         
   2   5   6        485.98        471.12         7.59 o                         
   3   5   6        685.29        679.15        14.92 o                         
   4   5   6          2.06          2.06         1.39 o                         
   5   5   6        992.09        981.49        19.54 o                         
   6   5   6        572.65        591.30        13.02 o                         
   7   5   6        364.88        373.90         9.58 o                         
   8   5   6         13.79         16.37         2.97 o                         
   9   5   6        142.51        143.90         7.79 o                         
  10   5   6        260.55        270.91        11.13 o                         
  -6   6   6          6.73          5.06         3.77 o                         
  -5   6   6         28.79         28.10         3.62 o                         
  -4   6   6         16.20         18.06         3.03 o                         
  -3   6   6        125.70        125.40         4.48 o                         
  -2   6   6        292.56        310.32         7.63 o                         
  -1   6   6        353.41        373.74         7.01 o                         
   0   6   6       2272.18       2325.43        36.29 o                         
   1   6   6        781.85        822.47        14.08 o                         
   2   6   6         46.38         47.66         2.59 o                         
   3   6   6       2118.71       2241.63        35.54 o                         
   4   6   6       1721.99       1746.07        50.88 o                         
   5   6   6       1065.72       1095.88        21.63 o                         
   6   6   6        301.80        292.57         7.94 o                         
   7   6   6        190.98        183.72         6.22 o                         
   8   6   6        928.61        954.24        20.05 o                         
   9   6   6        237.96        259.71         8.21 o                         
  10   6   6         43.39         44.92         7.67 o                         
  -5   7   6          1.82          1.38         3.99 o                         
  -4   7   6         22.42         27.97         3.84 o                         
  -3   7   6        551.00        542.52        13.00 o                         
  -2   7   6        261.34        256.67         5.80 o                         
  -1   7   6         22.68         26.89         2.08 o                         
   0   7   6         17.33         18.82         1.73 o                         
   1   7   6        224.21        208.19         5.20 o                         
   2   7   6        283.00        265.10         9.55 o                         
   3   7   6         34.77         31.57         2.44 o                         
   4   7   6        206.50        227.08         5.10 o                         
   5   7   6         26.31         26.17         2.82 o                         
   6   7   6        108.79        116.24         4.78 o                         
   7   7   6          1.67          0.53         2.14 o                         
   8   7   6         25.08         25.40         3.29 o                         
   9   7   6         62.45         52.86         5.23 o                         
  -3   8   6         53.44         46.61         4.09 o                         
  -2   8   6        137.15        131.41         7.23 o                         
  -1   8   6        112.24        117.23         3.56 o                         
   0   8   6        451.90        450.81         7.62 o                         
   1   8   6        313.44        312.60         5.72 o                         
   2   8   6          1.20          1.75         2.06 o                         
   3   8   6       1395.85       1481.60        24.63 o                         
   4   8   6        322.13        332.83         7.61 o                         
   5   8   6          5.11          3.19         1.86 o                         
   6   8   6          0.92          0.07         1.82 o                         
   7   8   6         32.16         26.31         3.27 o                         
   8   8   6        410.38        398.36        23.78 o                         
   9   8   6        101.25        105.00         6.85 o                         
  -2   9   6          2.52          3.16         2.59 o                         
  -1   9   6         82.35         78.70         7.28 o                         
   0   9   6        506.80        524.90         8.69 o                         
   1   9   6        292.83        281.81         7.17 o                         
   2   9   6        145.12        150.86         5.00 o                         
   3   9   6         34.15         43.23         3.78 o                         
   4   9   6        382.97        405.21        15.44 o                         
   5   9   6        365.13        367.14        12.23 o                         
   6   9   6        539.80        550.64        17.79 o                         
   7   9   6        178.53        191.42         6.98 o                         
   8   9   6         12.58         13.10         3.13 o                         
   0  10   6        131.61        141.69         8.14 o                         
   1  10   6          8.96          0.92         3.40 o                         
   2  10   6         42.99         36.34         3.28 o                         
   3  10   6        600.33        599.92        17.61 o                         
   4  10   6        718.37        661.84        19.14 o                         
   5  10   6          6.46          4.32         2.88 o                         
   6  10   6        223.31        220.26         9.36 o                         
   7  10   6         78.08         84.76         5.21 o                         
   4  11   6        104.40        107.68         7.10 o                         
   5  11   6        331.02        358.29        19.88 o                         
  -7  -6   7        212.53        188.01         7.67 o                         
  -6  -6   7          0.10         -0.13         2.57 o                         
  -5  -6   7        545.58        558.01        36.69 o                         
  -4  -6   7        461.22        532.44        19.39 o                         
  -3  -6   7        419.15        448.77        24.90 o                         
  -2  -6   7          0.28         -1.81         4.60 o                         
  -1  -6   7        306.54        320.45        11.93 o                         
   0  -6   7        302.18        326.00        12.27 o                         
  -8  -5   7         89.10         92.26        14.72 o                         
  -7  -5   7        258.77        262.47        10.25 o                         
  -6  -5   7        621.89        663.54        14.92 o                         
  -5  -5   7        137.43        142.29         6.48 o                         
  -4  -5   7         24.61         21.52         5.44 o                         
  -3  -5   7         95.38        105.49         6.16 o                         
  -2  -5   7         94.80        107.70        18.55 o                         
  -1  -5   7        208.66        201.58        13.39 o                         
   0  -5   7          0.07         -0.54         3.25 o                         
   1  -5   7         33.47         35.29         6.84 o                         
   2  -5   7        248.01        287.37        15.62 o                         
  -8  -4   7          9.52          8.02         3.59 o                         
  -7  -4   7         48.83         39.73         4.61 o                         
  -6  -4   7        294.12        279.48         8.04 o                         
  -5  -4   7        160.21        154.49         5.67 o                         
  -4  -4   7        160.35        148.59         5.44 o                         
  -3  -4   7          1.28          1.91         2.50 o                         
  -2  -4   7         26.28         22.35         3.48 o                         
  -1  -4   7        124.59        129.40         6.55 o                         
   0  -4   7        464.96        511.41        14.84 o                         
   1  -4   7         41.37         39.34         6.56 o                         
   2  -4   7         29.53         28.04         6.00 o                         
   3  -4   7        716.60        726.52        27.48 o                         
  -9  -3   7          8.85          8.50         3.65 o                         
  -8  -3   7         36.56         30.44         4.45 o                         
  -7  -3   7        251.36        265.66         9.97 o                         
  -6  -3   7        696.19        719.85        23.30 o                         
  -5  -3   7        120.45        115.88         4.70 o                         
  -4  -3   7        404.24        397.32         9.54 o                         
  -3  -3   7        487.66        517.14        11.49 o                         
  -2  -3   7        608.10        617.75        13.07 o                         
  -1  -3   7        399.75        366.09        11.00 o                         
   0  -3   7        224.19        227.94         8.43 o                         
   1  -3   7         45.50         44.78         6.00 o                         
   2  -3   7        458.38        481.02        13.66 o                         
   3  -3   7        460.67        452.89        13.37 o                         
   4  -3   7         28.54         26.25         4.04 o                         
   5  -3   7        140.53        142.90        11.37 o                         
  -9  -2   7         52.30         57.07         7.39 o                         
  -8  -2   7        171.16        191.19         8.54 o                         
  -7  -2   7        116.57        109.44         6.36 o                         
  -6  -2   7         26.25         36.56         4.26 o                         
  -5  -2   7        266.43        280.94         9.57 o                         
  -4  -2   7        808.47        807.96        17.27 o                         
  -3  -2   7         75.80         75.04         3.52 o                         
  -2  -2   7        355.48        358.86        10.18 o                         
  -1  -2   7        856.33        804.00        26.16 o                         
   0  -2   7        479.53        478.92        10.52 o                         
   1  -2   7        143.13        150.14         6.16 o                         
   2  -2   7          5.36          2.09         2.37 o                         
   3  -2   7        732.85        688.62        17.74 o                         
   4  -2   7        354.83        352.58        11.13 o                         
   5  -2   7        254.09        233.20         8.99 o                         
   6  -2   7        124.22        111.88        10.04 o                         
  -9  -1   7         18.21         11.80         3.85 o                         
  -8  -1   7        263.95        252.56        20.99 o                         
  -7  -1   7        192.49        195.50        26.23 o                         
  -6  -1   7        278.46        288.67        12.76 o                         
  -5  -1   7        735.18        727.82        22.11 o                         
  -4  -1   7        115.67        108.65        10.88 o                         
  -3  -1   7        435.55        396.00        15.07 o                         
  -2  -1   7        248.06        231.89         6.23 o                         
  -1  -1   7          0.70          1.68         1.23 o                         
   0  -1   7        431.26        461.09        26.57 o                         
   1  -1   7        277.17        262.29         8.19 o                         
   2  -1   7         84.95         89.84         4.59 o                         
   3  -1   7         48.57         50.02         4.09 o                         
   4  -1   7         25.66         21.56         3.29 o                         
   5  -1   7        187.58        179.82        11.16 o                         
   6  -1   7        445.59        417.25        19.25 o                         
  -9   0   7        144.34        150.52         7.80 o                         
  -8   0   7        132.76        153.68         7.53 o                         
  -7   0   7         14.49         14.42         3.39 o                         
  -6   0   7         72.57         81.78        10.18 o                         
  -5   0   7        930.13        932.86        32.15 o                         
  -4   0   7        265.41        270.74         6.94 o                         
  -3   0   7        145.93        147.93         4.56 o                         
  -2   0   7        915.86        904.91        17.44 o                         
  -1   0   7       2883.44       2840.47        42.93 o                         
   0   0   7        399.40        400.66         8.77 o                         
   1   0   7         45.51         48.16         3.25 o                         
   2   0   7          8.67          8.05         2.16 o                         
   3   0   7       1352.97       1351.66        30.39 o                         
   4   0   7        865.51        843.39        20.37 o                         
   5   0   7        903.07        883.74        32.22 o                         
   6   0   7          2.83          3.07         4.46 o                         
   7   0   7        546.34        557.31        23.85 o                         
  -8   1   7        167.04        179.28         8.14 o                         
  -7   1   7         52.44         52.19         4.92 o                         
  -6   1   7          6.09          3.07         1.80 o                         
  -5   1   7         46.96         48.05         2.87 o                         
  -4   1   7         16.00         13.89         2.28 o                         
  -3   1   7          4.82          3.59         1.55 o                         
  -2   1   7        638.46        645.36        13.04 o                         
  -1   1   7         33.79         34.18         2.39 o                         
   0   1   7        210.01        211.15         5.49 o                         
   1   1   7       1232.43       1207.82        22.36 o                         
   2   1   7       1945.05       2000.30        35.64 o                         
   3   1   7          5.67          3.90         1.88 o                         
   4   1   7        143.11        137.41         8.65 o                         
   5   1   7         76.70         77.14         7.11 o                         
   6   1   7       1132.15       1164.28        41.15 o                         
   7   1   7         72.40         76.73         8.23 o                         
   8   1   7         85.96         76.31         9.21 o                         
  -8   2   7         33.42         31.93         5.65 o                         
  -7   2   7         72.24         70.25         3.78 o                         
  -6   2   7         75.96         73.86         3.61 o                         
  -5   2   7        304.08        296.08         8.78 o                         
  -4   2   7         15.75         15.70         1.90 o                         
  -3   2   7          3.80          1.06         1.55 o                         
  -2   2   7        703.04        649.65        13.20 o                         
  -1   2   7       1960.81       1963.02        38.91 o                         
   0   2   7        404.14        364.27         8.16 o                         
   1   2   7        490.42        503.88         9.11 o                         
   2   2   7        341.71        340.68         6.63 o                         
   3   2   7        539.71        559.63         9.86 o                         
   4   2   7        119.49        127.53         6.77 o                         
   5   2   7        109.44        109.37         8.09 o                         
   6   2   7         46.85         55.52         6.84 o                         
   7   2   7        407.17        400.65        18.55 o                         
   8   2   7         79.85         85.24         8.93 o                         
  -7   3   7        245.61        261.09         7.12 o                         
  -6   3   7         85.54         88.74         4.02 o                         
  -5   3   7         77.62         82.68         3.70 o                         
  -4   3   7        872.53        891.78        15.61 o                         
  -3   3   7       1022.14        999.61        16.93 o                         
  -2   3   7       1577.03       1558.34        31.30 o                         
  -1   3   7          8.07         10.06         1.76 o                         
   0   3   7       1142.98       1139.58        21.34 o                         
   1   3   7       1544.85       1536.77        24.35 o                         
   2   3   7       1786.85       1846.86        28.82 o                         
   3   3   7        535.74        547.39        11.67 o                         
   4   3   7       1332.63       1414.20        29.61 o                         
   5   3   7        153.67        184.56         5.51 o                         
   6   3   7        125.55        137.55         9.35 o                         
   7   3   7          0.20          6.00         4.46 o                         
   8   3   7        145.40        133.78        10.46 o                         
   9   3   7        133.77        108.25        10.18 o                         
  -7   4   7         64.29         55.33         4.39 o                         
  -6   4   7        251.89        240.06         6.64 o                         
  -5   4   7        408.78        424.79         9.18 o                         
  -4   4   7         40.96         36.19         2.77 o                         
  -3   4   7        166.23        165.23         4.76 o                         
  -2   4   7        397.77        378.00        14.22 o                         
  -1   4   7        391.26        388.27         8.88 o                         
   0   4   7        110.18        101.34         3.25 o                         
   1   4   7        492.45        497.66        10.85 o                         
   2   4   7        580.78        557.90        10.59 o                         
   3   4   7       1225.44       1213.26        25.96 o                         
   4   4   7          3.56          6.20         1.53 o                         
   5   4   7         11.76         14.10         1.89 o                         
   6   4   7         28.28         29.85         2.51 o                         
   7   4   7       1194.93       1196.57        30.62 o                         
   8   4   7        317.41        312.70        11.63 o                         
   9   4   7         38.23         20.79         6.00 o                         
  -6   5   7         14.51          8.32         3.00 o                         
  -5   5   7         37.91         31.56         3.00 o                         
  -4   5   7        117.09        120.00         4.61 o                         
  -3   5   7        170.80        167.28         5.01 o                         
  -2   5   7         79.81         73.29         3.27 o                         
  -1   5   7         60.79         63.88         3.52 o                         
   0   5   7        479.14        497.19         9.34 o                         
   1   5   7        556.73        526.35         9.70 o                         
   2   5   7         74.01         73.64         3.53 o                         
   3   5   7          0.95          1.46         1.71 o                         
   4   5   7        654.48        685.63        13.21 o                         
   5   5   7        320.63        352.09         7.99 o                         
   6   5   7        736.27        773.19        14.24 o                         
   7   5   7        201.10        199.45         6.62 o                         
   8   5   7        222.92        219.51         7.28 o                         
   9   5   7        281.46        281.91        11.24 o                         
  -5   6   7         18.55         18.01         3.38 o                         
  -4   6   7         29.47         27.35         2.94 o                         
  -3   6   7        376.21        358.52         8.25 o                         
  -2   6   7        435.47        441.07         9.26 o                         
  -1   6   7        390.14        402.33         8.42 o                         
   0   6   7        502.76        496.35         9.55 o                         
   1   6   7         12.29         11.54         1.67 o                         
   2   6   7        309.09        293.66         7.81 o                         
   3   6   7       1514.10       1558.63        30.07 o                         
   4   6   7        709.05        747.48        16.02 o                         
   5   6   7        218.11        210.04         6.08 o                         
   6   6   7        196.19        196.95         6.41 o                         
   7   6   7        568.70        562.46        13.13 o                         
   8   6   7         83.22         97.31         5.09 o                         
   9   6   7         69.15         61.34         6.07 o                         
  -4   7   7        205.19        178.07         8.14 o                         
  -3   7   7        162.11        150.10         5.84 o                         
  -2   7   7        213.33        201.40         7.23 o                         
  -1   7   7        105.00        109.87         4.25 o                         
   0   7   7       1041.42       1013.59        17.48 o                         
   1   7   7        317.81        308.96         6.85 o                         
   2   7   7          3.15          4.42         2.12 o                         
   3   7   7        256.31        267.37         7.68 o                         
   4   7   7        885.19        895.41        16.79 o                         
   5   7   7          8.80          7.67         1.98 o                         
   6   7   7          1.26          0.97         2.21 o                         
   7   7   7        506.74        462.28        12.40 o                         
   8   7   7        161.52        162.62         6.38 o                         
   9   7   7        288.88        284.97        11.38 o                         
  -3   8   7        308.91        298.50        15.81 o                         
  -2   8   7        719.79        688.48        13.61 o                         
  -1   8   7        213.41        208.30         6.06 o                         
   0   8   7         94.52         87.56         4.79 o                         
   1   8   7         78.14         81.17         4.51 o                         
   2   8   7        210.86        218.98         6.87 o                         
   3   8   7        337.90        342.65         9.26 o                         
   4   8   7        171.88        174.15         5.29 o                         
   5   8   7         33.03         35.24         4.41 o                         
   6   8   7        123.26        129.61         4.74 o                         
   7   8   7        571.75        582.14        13.77 o                         
   8   8   7         17.65         17.71         3.99 o                         
   9   8   7         89.96         92.97         6.77 o                         
  -2   9   7         42.24         40.66         4.48 o                         
  -1   9   7          3.48          3.38         2.91 o                         
   0   9   7        121.17        123.17         4.25 o                         
   1   9   7        514.60        502.74        21.38 o                         
   2   9   7         31.96         27.56         3.38 o                         
   3   9   7        322.82        330.49         9.31 o                         
   4   9   7        282.14        286.00         8.59 o                         
   5   9   7         99.88         96.54         4.37 o                         
   6   9   7        248.96        230.41         9.06 o                         
   7   9   7        250.44        259.45        10.25 o                         
   8   9   7        264.53        256.71         8.45 o                         
   0  10   7         44.60         42.08         5.46 o                         
   1  10   7        159.26        158.09         6.66 o                         
   2  10   7         69.85         65.51         5.28 o                         
   3  10   7         29.49         34.89         3.92 o                         
   4  10   7          2.74          1.46         2.75 o                         
   5  10   7        195.99        202.38         9.22 o                         
   6  10   7        295.10        303.56        17.23 o                         
   7  10   7        280.87        304.53        11.44 o                         
  -4  -6   8         15.57         15.76         5.86 o                         
  -3  -6   8         10.94          3.65         3.77 o                         
  -7  -5   8        385.41        376.37        17.72 o                         
  -6  -5   8        164.95        159.85        16.11 o                         
  -5  -5   8          3.18          1.53         3.15 o                         
  -4  -5   8        191.56        198.42         8.58 o                         
  -3  -5   8        606.01        624.90        17.66 o                         
  -2  -5   8        271.80        273.00        10.45 o                         
  -1  -5   8         58.12         53.18        10.88 o                         
   0  -5   8        228.35        243.71        14.79 o                         
  -7  -4   8        122.37        133.81         7.49 o                         
  -6  -4   8          2.50         -2.94         2.94 o                         
  -5  -4   8          8.55          7.41         3.31 o                         
  -4  -4   8        155.42        136.49         6.63 o                         
  -3  -4   8        368.74        371.64        11.79 o                         
  -2  -4   8        118.12        125.83        17.02 o                         
  -1  -4   8         40.10         26.96         4.09 o                         
   0  -4   8         79.77         92.83         9.21 o                         
   1  -4   8          2.04          2.37         4.60 o                         
   2  -4   8        442.40        427.71        19.53 o                         
  -8  -3   8        142.66        161.19        16.53 o                         
  -7  -3   8        293.78        291.45        45.83 o                         
  -6  -3   8         25.00         11.74         6.42 o                         
  -5  -3   8        156.77        152.74         7.27 o                         
  -4  -3   8        684.52        671.22        46.11 o                         
  -3  -3   8        305.42        312.79        10.49 o                         
  -2  -3   8        243.38        249.72        11.37 o                         
  -1  -3   8         22.62         24.43         3.55 o                         
   0  -3   8        463.02        468.53        13.71 o                         
   1  -3   8       1308.27       1224.96        40.73 o                         
   2  -3   8         29.47         26.92         6.14 o                         
   3  -3   8         52.05         42.55         6.70 o                         
   4  -3   8         63.87         62.00         5.61 o                         
  -8  -2   8         41.13         32.27         4.62 o                         
  -7  -2   8        117.99        117.46         6.79 o                         
  -6  -2   8        334.29        354.13        11.80 o                         
  -5  -2   8        169.89        157.68        13.46 o                         
  -4  -2   8          0.43          3.44         2.61 o                         
  -3  -2   8         43.05         35.31         3.84 o                         
  -2  -2   8       1851.85       1911.57        34.72 o                         
  -1  -2   8        497.20        503.36        13.66 o                         
   0  -2   8         60.76         77.56         6.98 o                         
   1  -2   8         26.83         25.37         3.40 o                         
   2  -2   8        578.46        593.91        16.08 o                         
   3  -2   8        701.96        718.63        18.93 o                         
   4  -2   8         89.15         84.42         5.86 o                         
   5  -2   8        102.18        114.67        10.04 o                         
  -8  -1   8         77.45         95.60         6.55 o                         
  -7  -1   8        268.53        303.93        12.21 o                         
  -6  -1   8          3.03          0.74         2.74 o                         
  -5  -1   8        518.16        494.56        14.36 o                         
  -4  -1   8        758.83        803.70        28.11 o                         
  -3  -1   8        638.19        648.43        33.34 o                         
  -2  -1   8          7.73          8.57         3.14 o                         
  -1  -1   8       1302.76       1320.11        21.32 o                         
   0  -1   8          4.05          4.46         2.17 o                         
   1  -1   8       1061.95       1093.14        25.63 o                         
   2  -1   8        119.31        117.69         5.62 o                         
   3  -1   8        323.49        310.36        10.01 o                         
   4  -1   8        404.08        438.68        22.53 o                         
   5  -1   8        136.50        136.29        10.46 o                         
   6  -1   8         18.67         15.48         5.86 o                         
  -8   0   8         63.52         65.94        17.86 o                         
  -7   0   8        152.42        150.14         8.86 o                         
  -6   0   8        283.04        290.15        10.23 o                         
  -5   0   8         87.15         85.17         5.32 o                         
  -4   0   8         39.76         42.56         4.07 o                         
  -3   0   8          2.01          2.35         2.22 o                         
  -2   0   8        734.79        720.70        14.63 o                         
  -1   0   8          2.98          5.45         1.66 o                         
   0   0   8         23.57         27.67         2.47 o                         
   1   0   8         30.36         28.85         3.05 o                         
   2   0   8        210.10        219.53         7.64 o                         
   3   0   8         36.77         48.37         8.79 o                         
   4   0   8         42.57         37.53         5.86 o                         
   5   0   8        114.37        110.35         9.07 o                         
   6   0   8        215.67        182.61        12.14 o                         
  -8   1   8          1.50          0.39         3.32 o                         
  -7   1   8         11.95         13.55         3.55 o                         
  -6   1   8        110.65         97.95        11.02 o                         
  -5   1   8        402.47        396.75        12.06 o                         
  -4   1   8        709.83        733.19        13.14 o                         
  -3   1   8        201.52        191.01         5.67 o                         
  -2   1   8          0.12          4.41         1.93 o                         
  -1   1   8       1613.27       1620.05        29.66 o                         
   0   1   8        505.38        503.11        10.80 o                         
   1   1   8        555.10        572.97        11.95 o                         
   2   1   8          0.45          0.38         1.49 o                         
   3   1   8          4.35          4.89         2.24 o                         
   4   1   8        984.14        941.21        33.76 o                         
   5   1   8        816.78        821.80        30.83 o                         
   6   1   8         49.49         57.75         7.67 o                         
   7   1   8        113.43         93.05         9.35 o                         
  -8   2   8        236.81        232.14         9.75 o                         
  -7   2   8         62.21         47.10         4.88 o                         
  -6   2   8        254.46        248.17         6.51 o                         
  -5   2   8          6.79          5.22         1.89 o                         
  -4   2   8        787.43        770.98        13.87 o                         
  -3   2   8        107.25        112.81         4.48 o                         
  -2   2   8        974.89        977.04        19.03 o                         
  -1   2   8        286.23        264.98         9.26 o                         
   0   2   8        287.12        297.69         7.29 o                         
   1   2   8        754.01        776.43        15.41 o                         
   2   2   8        482.06        489.50         9.10 o                         
   3   2   8        444.55        447.21        10.03 o                         
   4   2   8         52.23         50.64         6.42 o                         
   5   2   8        888.38        880.25        32.36 o                         
   6   2   8        701.89        711.04        27.90 o                         
   7   2   8         69.00         75.05         8.79 o                         
   8   2   8         15.30         10.18         5.58 o                         
  -7   3   8          5.40          4.81         2.46 o                         
  -6   3   8         55.41         61.00         3.95 o                         
  -5   3   8        200.52        195.53         5.63 o                         
  -4   3   8       1114.60       1134.61        19.37 o                         
  -3   3   8       1793.75       1814.52        33.43 o                         
  -2   3   8         11.65         13.33         2.13 o                         
  -1   3   8       1786.56       1791.21        32.75 o                         
   0   3   8        775.02        808.29        16.05 o                         
   1   3   8        508.97        561.88        10.25 o                         
   2   3   8        109.85        101.96         3.27 o                         
   3   3   8        118.82        130.03         4.55 o                         
   4   3   8        190.08        215.64         6.11 o                         
   5   3   8          4.88         10.18         4.32 o                         
   6   3   8         52.47         43.94         6.70 o                         
   7   3   8        298.56        324.90        16.74 o                         
   8   3   8         78.35         88.03         9.21 o                         
  -7   4   8         77.14         70.97        15.48 o                         
  -6   4   8          1.56         -0.40         2.23 o                         
  -5   4   8         27.00         20.73         2.70 o                         
  -4   4   8         14.64         17.99         2.43 o                         
  -3   4   8        472.83        464.82         9.49 o                         
  -2   4   8         13.61         12.79         2.24 o                         
  -1   4   8         19.56         24.96         2.50 o                         
   0   4   8         37.61         45.36         2.97 o                         
   1   4   8        581.25        560.79        10.30 o                         
   2   4   8        571.23        565.19        13.79 o                         
   3   4   8        101.20        105.96         4.22 o                         
   4   4   8         33.13         26.47         2.24 o                         
   5   4   8        158.15        168.52         4.84 o                         
   6   4   8       1487.30       1485.00        31.43 o                         
   7   4   8        397.37        354.31        20.79 o                         
   8   4   8          0.08          0.01         3.30 o                         
  -6   5   8        260.40        264.88         7.46 o                         
  -5   5   8        265.73        242.71        11.58 o                         
  -4   5   8        149.57        139.73         5.19 o                         
  -3   5   8          0.17         -1.81         1.81 o                         
  -2   5   8          8.74          5.24         1.86 o                         
  -1   5   8        313.67        324.58         8.21 o                         
   0   5   8        330.32        330.84         7.10 o                         
   1   5   8         58.60         65.16         2.91 o                         
   2   5   8        722.22        725.19        15.46 o                         
   3   5   8        372.57        380.92         9.41 o                         
   4   5   8        253.68        271.09         7.50 o                         
   5   5   8        292.87        307.95         7.14 o                         
   6   5   8         85.06         92.79         3.93 o                         
   7   5   8        505.51        524.54        10.89 o                         
   8   5   8         65.71         72.17         6.42 o                         
  -5   6   8         96.79         92.81         5.05 o                         
  -4   6   8         11.33         10.03         2.55 o                         
  -3   6   8        160.46        156.42         5.22 o                         
  -2   6   8        391.43        389.22         8.60 o                         
  -1   6   8         25.33         21.30         2.67 o                         
   0   6   8        414.60        429.11         8.74 o                         
   1   6   8        251.52        244.72         5.80 o                         
   2   6   8       1129.13       1119.61        22.58 o                         
   3   6   8         35.43         30.46         3.02 o                         
   4   6   8        318.60        327.91         8.83 o                         
   5   6   8        282.24        305.72         8.53 o                         
   6   6   8        570.27        611.71        12.08 o                         
   7   6   8         27.25         22.09         2.73 o                         
   8   6   8         77.68         75.27         4.08 o                         
   9   6   8        201.95        203.67        13.39 o                         
  -4   7   8         17.11         19.06         3.53 o                         
  -3   7   8          0.68         -1.19         2.15 o                         
  -2   7   8        133.34        118.20         4.66 o                         
  -1   7   8        507.56        504.04        16.33 o                         
   0   7   8          4.55          7.11         1.96 o                         
   1   7   8        154.96        140.62         5.50 o                         
   2   7   8        202.18        197.51         6.60 o                         
   3   7   8       1162.01       1196.60        24.30 o                         
   4   7   8        281.20        305.45         8.64 o                         
   5   7   8        343.94        367.21        12.06 o                         
   6   7   8         78.80         75.44         4.56 o                         
   7   7   8        735.64        803.99        18.16 o                         
   8   7   8        164.95        173.28         6.07 o                         
  -3   8   8        251.35        252.06         8.59 o                         
  -2   8   8        304.07        292.83         7.75 o                         
  -1   8   8          0.07         -1.56         2.16 o                         
   0   8   8        370.24        380.33        11.09 o                         
   1   8   8        191.34        187.99         6.63 o                         
   2   8   8        582.33        578.05        19.84 o                         
   3   8   8        117.01        122.20         5.45 o                         
   4   8   8        331.00        356.07         9.77 o                         
   5   8   8        357.87        372.62         8.64 o                         
   6   8   8         59.07         62.09         4.48 o                         
   7   8   8          5.09          4.93         2.84 o                         
   8   8   8         35.72         37.91         3.51 o                         
  -1   9   8        204.65        199.08         6.34 o                         
   0   9   8          0.81          0.29         2.34 o                         
   1   9   8         12.49         11.42         2.61 o                         
   2   9   8        121.15        119.96         5.61 o                         
   3   9   8        135.86        135.06         5.98 o                         
   4   9   8         40.36         42.80         4.15 o                         
   5   9   8         98.54         84.91         5.15 o                         
   6   9   8         28.65         27.09         3.11 o                         
   7   9   8        341.25        343.50         8.74 o                         
   1  10   8         57.32         61.97         4.30 o                         
   2  10   8          7.01          8.84         2.74 o                         
   3  10   8        175.35        157.82         6.63 o                         
   4  10   8        179.86        190.03         8.62 o                         
   5  10   8        716.55        756.84        17.61 o                         
   6  10   8        142.85        140.76        12.00 o                         
  -4  -5   9        404.45        386.28        18.69 o                         
  -3  -5   9          2.58          3.72         3.60 o                         
  -2  -5   9          4.15          2.75         4.12 o                         
  -6  -4   9         38.15         34.75         4.88 o                         
  -5  -4   9         52.74         49.61         5.34 o                         
  -4  -4   9        118.28        113.00         9.35 o                         
  -3  -4   9        353.05        330.62        16.32 o                         
  -2  -4   9        106.55        112.25         6.75 o                         
  -1  -4   9        113.10        107.25         6.70 o                         
   0  -4   9         48.17         31.67         6.84 o                         
   1  -4   9        274.35        259.47        15.07 o                         
  -7  -3   9         15.89          7.09         5.09 o                         
  -6  -3   9        170.44        170.75        33.76 o                         
  -5  -3   9        169.79        167.74        11.65 o                         
  -4  -3   9        206.83        219.20         8.92 o                         
  -3  -3   9         40.15         50.50         6.98 o                         
  -2  -3   9         25.26         27.20         5.58 o                         
  -1  -3   9        207.85        192.60         8.44 o                         
   0  -3   9        278.36        245.38        13.67 o                         
   1  -3   9         21.87         13.53         5.44 o                         
   2  -3   9        324.84        350.57        17.30 o                         
  -7  -2   9        415.63        436.78        14.32 o                         
  -6  -2   9          1.19          1.03         3.11 o                         
  -5  -2   9          8.03          2.32         3.10 o                         
  -4  -2   9         12.77         17.51         4.74 o                         
  -3  -2   9        578.54        604.19        26.78 o                         
  -2  -2   9        321.10        338.43        15.21 o                         
  -1  -2   9         38.22         47.15         6.56 o                         
   0  -2   9         14.35         11.58         4.60 o                         
   1  -2   9        612.70        649.52        24.69 o                         
   2  -2   9        267.03        267.98        13.95 o                         
   3  -2   9          6.29          5.92         3.44 o                         
   4  -2   9         18.79         11.58         3.73 o                         
  -7  -1   9         62.32         69.12         6.56 o                         
  -6  -1   9        238.11        239.98        22.81 o                         
  -5  -1   9        158.44        162.92         7.51 o                         
  -4  -1   9        560.10        562.51        16.25 o                         
  -3  -1   9          0.58         -1.31         2.51 o                         
  -2  -1   9        270.28        291.60         9.67 o                         
  -1  -1   9        184.97        203.80        14.16 o                         
   0  -1   9        513.45        515.32        19.81 o                         
   1  -1   9        247.22        228.14        17.72 o                         
   2  -1   9        560.66        555.67        32.71 o                         
   3  -1   9        202.18        200.13        17.09 o                         
   4  -1   9        163.63        153.59        10.60 o                         
   5  -1   9          7.74          5.02         5.16 o                         
  -7   0   9        598.94        616.93        17.92 o                         
  -6   0   9        448.36        434.27        16.67 o                         
  -5   0   9        158.86        150.11         7.17 o                         
  -4   0   9        304.33        298.34        16.11 o                         
  -3   0   9        256.82        262.93         9.05 o                         
  -2   0   9         39.30         44.23         4.09 o                         
  -1   0   9        327.97        333.05         8.27 o                         
   0   0   9        137.67        147.60         5.19 o                         
   1   0   9        108.45        105.93         5.28 o                         
   2   0   9         16.10         11.89         4.53 o                         
   3   0   9        358.62        348.07        16.95 o                         
   4   0   9        434.75        431.90        19.25 o                         
   5   0   9        230.00        189.30        12.14 o                         
   6   0   9          4.63          3.07         5.02 o                         
  -7   1   9          6.82          6.07         3.51 o                         
  -6   1   9        393.77        376.87        39.48 o                         
  -5   1   9         25.30         25.41         3.77 o                         
  -4   1   9          2.94          2.26         3.49 o                         
  -3   1   9         29.92         28.05         4.67 o                         
  -2   1   9        536.44        540.38        11.85 o                         
  -1   1   9        220.33        239.90         6.63 o                         
   0   1   9        242.07        264.09         7.03 o                         
   1   1   9        138.55        139.30         4.79 o                         
   2   1   9        807.96        775.56        19.17 o                         
   3   1   9       1759.94       1747.11        58.03 o                         
   4   1   9        725.04        648.82        25.67 o                         
   5   1   9         28.74         34.88         6.70 o                         
   6   1   9         60.94         62.91         8.37 o                         
  -7   2   9         42.63         33.31         7.39 o                         
  -6   2   9        118.44        122.91         6.57 o                         
  -5   2   9         16.13         16.40         2.38 o                         
  -4   2   9         96.54        110.83         4.06 o                         
  -3   2   9        557.65        550.94        12.26 o                         
  -2   2   9         26.93         28.29         2.75 o                         
  -1   2   9         64.41         68.03         3.54 o                         
   0   2   9        487.42        482.41        11.28 o                         
   1   2   9        574.10        581.54        12.42 o                         
   2   2   9         57.21         61.65         3.28 o                         
   3   2   9          5.04          3.49         3.77 o                         
   4   2   9        204.73        221.53        12.42 o                         
   5   2   9        676.62        667.37        26.64 o                         
   6   2   9         92.98         87.47         8.93 o                         
   7   2   9         14.53          9.35         5.58 o                         
  -7   3   9         17.85         18.22         4.13 o                         
  -6   3   9        263.71        275.70         7.39 o                         
  -5   3   9        104.43        103.63         5.22 o                         
  -4   3   9        130.27        132.22         4.63 o                         
  -3   3   9        172.55        179.91         8.51 o                         
  -2   3   9        524.35        528.73        11.83 o                         
  -1   3   9        345.68        311.23         7.97 o                         
   0   3   9         89.07         93.99         4.04 o                         
   1   3   9        102.39        100.88         4.07 o                         
   2   3   9        104.34        111.15         4.39 o                         
   3   3   9        917.25        971.85        19.62 o                         
   4   3   9        869.06        871.74        19.53 o                         
   5   3   9        543.29        523.55        22.18 o                         
   6   3   9        512.26        484.49        21.48 o                         
   7   3   9         91.79        101.28         9.63 o                         
  -6   4   9          6.82          4.58         2.60 o                         
  -5   4   9        112.31        114.14         4.72 o                         
  -4   4   9        283.20        279.75         7.05 o                         
  -3   4   9        658.05        657.14        12.50 o                         
  -2   4   9        231.86        218.35         8.85 o                         
  -1   4   9        490.36        487.18        12.70 o                         
   0   4   9        895.29        912.54        18.24 o                         
   1   4   9        209.17        214.78         5.56 o                         
   2   4   9          9.27          9.23         2.72 o                         
   3   4   9        226.18        228.79         6.80 o                         
   4   4   9        307.13        312.91         8.23 o                         
   5   4   9        134.53        148.34         5.49 o                         
   6   4   9          2.21          0.70         4.60 o                         
   7   4   9          6.19          4.61         3.49 o                         
   8   4   9         80.96         90.46         7.21 o                         
  -5   5   9          0.56          1.79         2.40 o                         
  -4   5   9         36.27         27.39         2.92 o                         
  -3   5   9        124.71        120.82         4.61 o                         
  -2   5   9        197.35        204.26         6.80 o                         
  -1   5   9         12.19          9.41         2.23 o                         
   0   5   9          0.66         -1.64         1.79 o                         
   1   5   9        349.16        357.51         9.28 o                         
   2   5   9        293.78        292.80         8.09 o                         
   3   5   9         27.45         31.89         2.99 o                         
   4   5   9        279.55        281.94         7.96 o                         
   5   5   9          1.20         -0.66         2.17 o                         
   6   5   9        866.31        908.95        33.19 o                         
   7   5   9        372.91        378.67        19.95 o                         
   8   5   9         54.53         60.14         7.95 o                         
  -5   6   9         36.32         36.16         5.44 o                         
  -4   6   9         45.35         49.78         5.07 o                         
  -3   6   9        248.05        246.32         6.79 o                         
  -2   6   9        104.09         98.80         4.22 o                         
  -1   6   9        268.57        261.77         7.58 o                         
   0   6   9        762.49        740.47        13.62 o                         
   1   6   9        310.44        311.18        10.17 o                         
   2   6   9         17.40         18.93         2.81 o                         
   3   6   9        327.81        337.22         9.09 o                         
   4   6   9        393.09        413.46        12.60 o                         
   5   6   9       1039.07       1082.49        22.41 o                         
   6   6   9         33.23         32.66         3.56 o                         
   7   6   9        213.98        208.58         7.28 o                         
   8   6   9        187.49        174.28        14.30 o                         
  -3   7   9        112.82        111.38         4.87 o                         
  -2   7   9        319.70        303.22         8.54 o                         
  -1   7   9        430.38        424.10         9.35 o                         
   0   7   9         43.01         41.39         3.08 o                         
   1   7   9        434.08        394.27        10.39 o                         
   2   7   9       1074.51       1100.96        22.87 o                         
   3   7   9        537.53        560.23        18.12 o                         
   4   7   9        309.48        303.04         8.85 o                         
   5   7   9         16.46         13.67         2.97 o                         
   6   7   9        395.11        443.02        11.56 o                         
   7   7   9        140.90        163.88         7.82 o                         
   8   7   9        144.26        158.44         8.05 o                         
  -2   8   9         51.94         43.52         4.99 o                         
  -1   8   9        291.57        289.73         7.61 o                         
   0   8   9         79.28         77.98         4.80 o                         
   1   8   9          9.87          6.07         2.79 o                         
   2   8   9         39.33         34.73         4.31 o                         
   3   8   9        172.09        162.51         6.44 o                         
   4   8   9          5.26          8.43         2.89 o                         
   5   8   9          2.02          3.48         2.76 o                         
   6   8   9        231.80        223.74         7.81 o                         
   7   8   9         55.76         46.87         4.29 o                         
  -1   9   9         10.69          8.97         3.31 o                         
   0   9   9         20.89         11.71         2.83 o                         
   1   9   9        120.25        105.76         5.58 o                         
   2   9   9        590.60        603.53        21.85 o                         
   3   9   9         15.83         14.91         3.19 o                         
   4   9   9         10.15         11.65         3.28 o                         
   5   9   9        118.38        112.69         7.90 o                         
   6   9   9        254.67        286.80         9.21 o                         
   7   9   9         55.76         45.76         4.69 o                         
   2  10   9        284.77        271.79        10.14 o                         
   3  10   9         87.61         97.58         5.58 o                         
   4  10   9        104.50        103.97         5.79 o                         
   5  10   9        316.42        339.10        10.36 o                         
  -3  -4  10         77.07         61.10         8.23 o                         
  -2  -4  10         12.41          7.25         5.44 o                         
  -5  -3  10          0.87         -0.16         3.20 o                         
  -4  -3  10         35.42         42.69         6.84 o                         
  -3  -3  10         87.38         99.60         9.21 o                         
  -2  -3  10         13.51         12.42         5.02 o                         
  -1  -3  10        123.85        147.17        10.74 o                         
   0  -3  10          1.87          0.00         4.88 o                         
   1  -3  10        268.36        290.30        16.04 o                         
  -6  -2  10         45.74         54.65         5.75 o                         
  -5  -2  10        440.59        459.99        34.67 o                         
  -4  -2  10        204.76        227.32        22.04 o                         
  -3  -2  10        152.35        142.72         7.19 o                         
  -2  -2  10          1.25          1.81         3.91 o                         
  -1  -2  10        514.20        536.94        21.90 o                         
   0  -2  10        558.75        593.86        23.72 o                         
   1  -2  10          8.54         12.00         5.16 o                         
   2  -2  10          7.42          2.65         4.88 o                         
  -7  -1  10        113.46        110.35         9.35 o                         
  -6  -1  10         92.42         85.53         6.29 o                         
  -5  -1  10          1.71          4.19         3.12 o                         
  -4  -1  10         32.41         40.59         4.67 o                         
  -3  -1  10        264.76        286.81        16.67 o                         
  -2  -1  10        590.75        567.70        25.32 o                         
  -1  -1  10        101.44         93.19         7.95 o                         
   0  -1  10         31.16         30.69         5.58 o                         
   1  -1  10        164.73        156.80        10.32 o                         
   2  -1  10        463.15        476.15        15.62 o                         
   3  -1  10        209.89        211.86        14.79 o                         
   4  -1  10         25.85         19.53         6.00 o                         
  -7   0  10          5.05          4.73         3.91 o                         
  -6   0  10          1.93          2.14         3.28 o                         
  -5   0  10        237.45        259.18         9.87 o                         
  -4   0  10        111.70        119.22         7.39 o                         
  -3   0  10          1.88          2.21         2.76 o                         
  -2   0  10         68.32         75.33         8.93 o                         
  -1   0  10        101.50        120.06         6.01 o                         
   0   0  10        702.64        687.14        18.41 o                         
   1   0  10         10.55         13.37         3.25 o                         
   2   0  10        222.29        235.26         8.92 o                         
   3   0  10        251.61        240.50        13.39 o                         
   4   0  10         62.45         56.92         7.67 o                         
   5   0  10         53.21         42.41         7.25 o                         
  -7   1  10         93.18         80.91         8.37 o                         
  -6   1  10        138.71        141.24         7.51 o                         
  -5   1  10         53.48         48.26         4.82 o                         
  -4   1  10        252.89        266.43         9.69 o                         
  -3   1  10        523.77        559.71        15.60 o                         
  -2   1  10        119.56        136.52         5.70 o                         
  -1   1  10        322.54        330.06         8.45 o                         
   0   1  10         36.68         36.37         3.09 o                         
   1   1  10        790.51        773.09        58.38 o                         
   2   1  10        148.18        166.56         7.11 o                         
   3   1  10        231.42        198.65        11.86 o                         
   4   1  10          0.96          1.81         4.60 o                         
   5   1  10        122.66        111.18         9.77 o                         
  -6   2  10         27.55         28.18         4.81 o                         
  -5   2  10        149.75        161.12         7.52 o                         
  -4   2  10          3.25          3.85         2.88 o                         
  -3   2  10        204.30        198.11         9.83 o                         
  -2   2  10         47.72         44.24         3.34 o                         
  -1   2  10          9.50         10.63         2.30 o                         
   0   2  10       1130.79       1119.51        21.93 o                         
   1   2  10         48.60         57.89         7.79 o                         
   2   2  10          8.57          9.37         3.05 o                         
   3   2  10        463.91        438.73        19.25 o                         
   4   2  10        476.18        435.94        19.67 o                         
   5   2  10         38.93         24.97         6.14 o                         
   6   2  10         18.24         16.74         6.14 o                         
  -6   3  10          2.34          6.54         3.55 o                         
  -5   3  10         64.91         43.76         3.89 o                         
  -4   3  10        167.93        156.78         5.15 o                         
  -3   3  10        752.11        754.37        16.12 o                         
  -2   3  10         90.96         86.38         5.29 o                         
  -1   3  10          0.02         -1.84         1.84 o                         
   0   3  10        244.71        244.35         7.02 o                         
   1   3  10        680.93        685.24        19.96 o                         
   2   3  10        235.16        242.46         8.91 o                         
   3   3  10         35.28         32.71         4.07 o                         
   4   3  10        388.97        348.89        16.88 o                         
   5   3  10        110.21        108.39         9.49 o                         
   6   3  10         66.75         73.94         9.07 o                         
  -5   4  10        290.54        284.02        11.46 o                         
  -4   4  10       1286.59       1246.21        25.63 o                         
  -3   4  10         10.28          6.16         2.52 o                         
  -2   4  10        748.12        736.72        15.79 o                         
  -1   4  10         67.92         69.92         4.76 o                         
   0   4  10        595.73        616.32        14.17 o                         
   1   4  10        336.76        343.19        14.83 o                         
   2   4  10          3.93          6.22         2.31 o                         
   3   4  10        692.02        685.09        15.13 o                         
   4   4  10         59.69         60.96         3.94 o                         
   5   4  10         14.42         12.56         5.30 o                         
   6   4  10        195.97        178.84        12.14 o                         
   7   4  10        256.76        253.61        15.48 o                         
  -5   5  10          8.07          7.89         2.70 o                         
  -4   5  10        283.78        278.93         9.24 o                         
  -3   5  10        221.69        239.05         6.66 o                         
  -2   5  10         62.70         50.02         5.18 o                         
  -1   5  10         30.18         26.58         3.07 o                         
   0   5  10        175.91        172.02         5.89 o                         
   1   5  10        327.59        339.98         9.28 o                         
   2   5  10         26.96         22.99         2.99 o                         
   3   5  10          0.69          1.72         2.25 o                         
   4   5  10        371.79        381.56         9.94 o                         
   5   5  10        404.46        400.22        16.05 o                         
   6   5  10        480.62        465.10        21.34 o                         
   7   5  10          1.40          3.77         5.02 o                         
  -4   6  10         17.71         18.40         2.99 o                         
  -3   6  10          6.13          6.74         2.50 o                         
  -2   6  10        124.64        120.71         4.75 o                         
  -1   6  10        319.24        336.56         9.10 o                         
   0   6  10          1.16         -0.77         2.96 o                         
   1   6  10        121.66        116.87         5.33 o                         
   2   6  10          7.96          8.75         2.60 o                         
   3   6  10        451.48        436.86        11.15 o                         
   4   6  10        225.25        208.89        10.50 o                         
   5   6  10         21.41         22.26         4.36 o                         
   6   6  10        189.55        175.64         6.67 o                         
   7   6  10        210.98        212.44        12.42 o                         
  -3   7  10        248.89        231.17         6.98 o                         
  -2   7  10         80.84         64.57         3.96 o                         
  -1   7  10         88.86         76.57         8.19 o                         
   0   7  10        216.26        212.40         9.17 o                         
   1   7  10         94.79         98.21         5.10 o                         
   2   7  10        166.22        170.09         6.54 o                         
   3   7  10        102.40         95.98         5.13 o                         
   4   7  10        221.77        232.19         7.80 o                         
   5   7  10        210.04        221.74         7.56 o                         
   6   7  10        168.90        174.23         7.47 o                         
   7   7  10          0.28         -2.38         2.87 o                         
  -2   8  10         71.18         65.89         4.99 o                         
  -1   8  10        233.78        233.80         8.78 o                         
   0   8  10         54.93         46.00        12.35 o                         
   1   8  10        296.37        302.44         9.26 o                         
   2   8  10        273.78        269.28        11.99 o                         
   3   8  10        232.16        245.24         8.91 o                         
   4   8  10         62.20         59.24         4.73 o                         
   5   8  10        324.90        309.83        12.66 o                         
   6   8  10        481.53        487.33        12.86 o                         
   0   9  10        316.37        284.95         9.47 o                         
   1   9  10        101.31        106.28         5.72 o                         
   2   9  10        147.01        128.88        10.91 o                         
   3   9  10         16.69         16.50         3.58 o                         
   4   9  10        206.06        205.51         7.81 o                         
   5   9  10         88.66         54.75         5.72 o                         
  -4  -2  11          8.84          8.51         3.91 o                         
  -3  -2  11         45.77         41.57         6.84 o                         
  -2  -2  11        254.94        241.34        13.67 o                         
  -1  -2  11        284.90        292.25        15.35 o                         
   0  -2  11        170.71        176.75        12.14 o                         
  -5  -1  11         56.36         53.42         6.14 o                         
  -4  -1  11        198.40        204.37         8.97 o                         
  -3  -1  11        463.07        410.91        13.25 o                         
  -2  -1  11        184.27        210.23        12.42 o                         
  -1  -1  11        140.77        134.90         9.90 o                         
   0  -1  11        113.64        110.21         9.21 o                         
   1  -1  11        279.00        289.74        15.21 o                         
   2  -1  11         63.64         41.99         6.70 o                         
  -5   0  11        479.64        498.14        25.04 o                         
  -4   0  11          3.25          4.64         3.56 o                         
  -3   0  11         30.45         36.48         4.49 o                         
  -2   0  11        297.86        298.57        17.86 o                         
  -1   0  11        243.20        240.64        12.69 o                         
   0   0  11         27.26         18.69         4.88 o                         
   1   0  11         58.55         71.01         7.95 o                         
   2   0  11         57.09         62.56         5.41 o                         
   3   0  11        182.83        169.91        11.72 o                         
  -6   1  11          0.10         -0.56         4.32 o                         
  -5   1  11        175.52        176.28         8.30 o                         
  -4   1  11         19.01         26.55         4.46 o                         
  -3   1  11         21.29         27.99         9.63 o                         
  -2   1  11         17.18         24.81         3.90 o                         
  -1   1  11         79.07         78.86         5.32 o                         
   0   1  11         62.79         68.49         4.21 o                         
   1   1  11         23.32         19.44         3.50 o                         
   2   1  11         86.45         89.00         8.37 o                         
   3   1  11         52.31         46.59         7.39 o                         
   4   1  11        301.34        294.63        15.90 o                         
  -5   2  11        132.80        126.40         7.23 o                         
  -4   2  11          0.91          0.81         3.00 o                         
  -3   2  11        125.53        121.14         6.53 o                         
  -2   2  11        372.09        371.95        11.76 o                         
  -1   2  11        529.70        520.83        12.14 o                         
   0   2  11         36.05         41.86         5.69 o                         
   1   2  11        481.65        498.76        15.44 o                         
   2   2  11        473.98        457.70        20.09 o                         
   3   2  11        341.92        363.40        17.58 o                         
   4   2  11         70.68         79.79         9.21 o                         
   5   2  11          6.25          7.39         5.44 o                         
  -5   3  11        197.40        207.89        12.49 o                         
  -4   3  11        251.67        256.74         6.94 o                         
  -3   3  11         26.74         17.88         2.95 o                         
  -2   3  11          2.83          1.04         2.33 o                         
  -1   3  11         95.76         90.68         8.09 o                         
   0   3  11        611.60        600.24        35.08 o                         
   1   3  11        117.36        135.16         6.89 o                         
   2   3  11         37.18         49.33         5.58 o                         
   3   3  11         54.32         57.47         7.67 o                         
   4   3  11        519.15        517.69        22.60 o                         
   5   3  11        237.25        241.20        14.65 o                         
  -5   4  11        186.60        174.43        16.32 o                         
  -4   4  11         24.75         16.45         2.80 o                         
  -3   4  11         41.70         38.74         5.37 o                         
  -2   4  11        171.13        170.92         6.26 o                         
  -1   4  11        344.75        327.65         9.91 o                         
   0   4  11          3.86          6.00         2.40 o                         
   1   4  11        141.05        142.89         7.24 o                         
   2   4  11        453.37        440.63        13.85 o                         
   3   4  11         78.88         73.73        12.69 o                         
   4   4  11        270.22        239.80        13.95 o                         
   5   4  11        250.79        244.27        14.37 o                         
   6   4  11         45.39         31.95         6.84 o                         
  -4   5  11        153.44        159.70         5.76 o                         
  -3   5  11         79.91         69.42         4.04 o                         
  -2   5  11         83.52         62.15         4.88 o                         
  -1   5  11        121.00        124.57         5.38 o                         
   0   5  11         45.98         48.60         9.00 o                         
   1   5  11        111.86        118.83         6.80 o                         
   2   5  11         52.66         56.06         4.28 o                         
   3   5  11        423.52        441.79        11.32 o                         
   4   5  11         83.39         89.91         4.87 o                         
   5   5  11        163.96        174.57         6.59 o                         
   6   5  11        143.13        114.11        10.46 o                         
  -3   6  11         77.38         83.46         6.23 o                         
  -2   6  11          4.68          5.16         2.72 o                         
  -1   6  11          0.18         -2.34         2.34 o                         
   0   6  11         90.82         83.89         6.07 o                         
   1   6  11         83.79         89.05         7.25 o                         
   2   6  11        386.17        360.59        13.28 o                         
   3   6  11         48.72         39.76         5.79 o                         
   4   6  11         24.26         24.35         3.49 o                         
   5   6  11        306.48        290.86        14.73 o                         
   6   6  11        333.22        333.56         9.78 o                         
  -2   7  11         46.49         36.83         3.50 o                         
  -1   7  11        390.21        378.55        13.51 o                         
   0   7  11         79.71         74.53        15.69 o                         
   1   7  11         12.04         12.18         3.14 o                         
   2   7  11         56.19         63.23         7.27 o                         
   3   7  11        626.57        627.85        15.16 o                         
   4   7  11        498.22        509.24        13.01 o                         
   5   7  11          2.13          1.93         2.79 o                         
   6   7  11         89.99         93.82         5.44 o                         
   0   8  11        208.84        207.09         9.77 o                         
   1   8  11         56.40         48.33         5.08 o                         
   2   8  11        392.17        365.52        10.71 o                         
   3   8  11        349.77        339.38        10.24 o                         
   4   8  11          2.44          3.07         3.02 o                         
   5   8  11        199.31        215.46         7.99 o                         
   3   9  11        229.55        229.01        15.97 o                         
  -2  -1  12         24.76         23.30         6.00 o                         
  -3   0  12        221.35        242.13        13.81 o                         
  -2   0  12         60.94         66.98         9.14 o                         
  -1   0  12         21.70         23.44         5.86 o                         
   0   0  12         14.91         26.23         5.86 o                         
   1   0  12        312.80        352.10        17.02 o                         
  -4   1  12         34.06         40.53         5.02 o                         
  -3   1  12        211.58        212.03         8.96 o                         
  -2   1  12        233.80        257.56         9.86 o                         
  -1   1  12        120.65        133.78        14.51 o                         
   0   1  12          7.59         13.81         4.88 o                         
   1   1  12        323.38        350.57        16.18 o                         
   2   1  12        392.16        381.95        18.55 o                         
  -4   2  12         90.99        104.06         6.70 o                         
  -3   2  12        153.04        141.34        14.58 o                         
  -2   2  12         26.09         25.48         4.09 o                         
  -1   2  12         13.61         11.94         3.49 o                         
   0   2  12        127.27        137.18         5.65 o                         
   1   2  12        295.67        308.02        15.90 o                         
   2   2  12        436.40        444.31        20.37 o                         
   3   2  12        146.58        140.34        10.88 o                         
  -4   3  12          6.37          7.74         3.59 o                         
  -3   3  12          0.65          0.59         3.12 o                         
  -2   3  12        161.73        170.67         6.36 o                         
  -1   3  12        436.24        463.69        11.54 o                         
   0   3  12         33.29         40.61         3.78 o                         
   1   3  12         12.07         12.80         4.05 o                         
   2   3  12        153.23        157.50        11.44 o                         
   3   3  12        214.56        204.65        12.97 o                         
   4   3  12         57.01         48.96         7.81 o                         
  -3   4  12        307.70        308.37        10.08 o                         
  -2   4  12         23.52         22.25         3.57 o                         
  -1   4  12        196.98        198.02         6.94 o                         
   0   4  12        209.23        210.89         9.17 o                         
   1   4  12         99.76         89.99         6.26 o                         
   2   4  12        210.79        203.36        10.88 o                         
   3   4  12         38.15         31.53         4.48 o                         
   4   4  12        103.81        106.30        10.04 o                         
  -3   5  12         90.72         87.11         4.51 o                         
  -2   5  12        155.78        156.01         9.62 o                         
  -1   5  12        346.36        354.42        15.90 o                         
   0   5  12         53.48         39.07         5.37 o                         
   1   5  12         35.65         30.32         6.14 o                         
   2   5  12        446.55        444.02        17.37 o                         
   3   5  12         59.26         57.97         5.58 o                         
   4   5  12         52.74         52.74         7.96 o                         
   5   5  12         57.32         35.29         7.25 o                         
  -2   6  12         33.67         27.23         4.64 o                         
  -1   6  12         27.58         25.71         4.62 o                         
   0   6  12        343.11        336.60        44.43 o                         
   1   6  12         19.62         18.30         4.27 o                         
   2   6  12          1.94          1.79         3.51 o                         
   3   6  12         38.00         36.62         5.25 o                         
   4   6  12         91.59        105.78         7.37 o                         
   0   7  12          6.59          3.14         3.75 o                         
   1   7  12         19.35         13.35         4.28 o                         
   2   7  12        332.56        301.55        12.45 o                         
   3   7  12        320.96        352.59        10.45 o                         
   4   7  12          8.14          6.24         3.17 o                         
  -1   2  13         50.62         45.17         5.02 o                         
  -1   3  13         24.10         16.00         3.22 o                         
   0   3  13          3.11          1.76         4.39 o                         
   1   3  13        132.59        128.77         7.42 o                         
   2   3  13        197.67        213.99        13.81 o                         
  -1   4  13        275.07        251.38        10.56 o                         
   0   4  13        140.31        154.35         8.37 o                         
   1   4  13          0.11         -0.26         3.40 o                         
   2   4  13         17.26         18.01         4.34 o                         
   0   5  13          6.92         10.74         4.18 o                         
   1   5  13         20.72         18.10         5.65 o                         
   2   5  13        130.58        137.10         8.51 o                         
                                                                                
